# Supplementary material for: DNA sequencing in the classroom: complete genome sequence of two earwig (Dermaptera; Insecta) species
Source: Biol Res. 2023 Feb 17;56:6. doi: 10.1186/s40659-023-00414-9 (PMC9935246; doi:10.1186/s40659-023-00414-9)
Supplement: Supplementary file 1 — Additional file 1. List of enriched GO terms corresponding to genes present in orthogroups exclusive to E. annulipes. [file 40659_2023_414_MOESM1_ESM.xlsx]

## Sheet: Sheet1
ID	Pop.total	Pop.term	Study.total	Study.term	Pop.family	Study.family	nparents	is.trivial	p	p.adjusted	p.min	name
GO:0044771	42675	47	8425	24	1270	51	2	FALSE	5.66354e-24	3.58559e-20	8.09379e-87	meiotic cell cycle phase transition
GO:1901993	42675	41	8425	24	1115	57	3	FALSE	4.02106e-23	1.05562e-19	8.11876e-76	regulation of meiotic cell cycle phase transition
GO:1905134	42675	36	8425	24	311	28	4	FALSE	5.00214e-23	1.05562e-19	5.5776e-48	positive regulation of meiotic chromosome separation
GO:1905820	42675	65	8425	27	533	32	3	FALSE	1.0167e-22	1.60918e-19	2.79703e-85	positive regulation of chromosome separation
GO:0051305	42675	59	8425	25	2861	103	4	FALSE	4.54936e-22	5.7604e-19	2.94432e-124	chromosome movement towards spindle pole
GO:1905132	42675	38	8425	24	699	48	3	FALSE	9.53901e-22	1.00652e-18	1.18357e-63	regulation of meiotic chromosome separation
GO:0045836	42675	54	8425	24	899	41	5	FALSE	1.30429e-21	1.17964e-18	3.67898e-88	positive regulation of meiotic nuclear division
GO:0016344	42675	44	8425	24	635	40	3	FALSE	3.44265e-21	2.72443e-18	5.81907e-69	meiotic chromosome movement towards spindle pole
GO:0045752	42675	34	8425	21	1851	86	3	FALSE	4.72233e-21	3.29493e-18	3.2417e-73	positive regulation of Toll signaling pathway
GO:0050000	42675	151	8425	33	1445	53	1	FALSE	5.20443e-21	3.29493e-18	2.11003e-209	chromosome localization
GO:0002804	42675	43	8425	21	317	22	4	FALSE	6.497e-20	3.5695e-17	3.4044e-54	positive regulation of antifungal peptide production
GO:0051446	42675	67	8425	24	1164	46	4	FALSE	6.9717e-20	3.5695e-17	9.64294e-111	positive regulation of meiotic cell cycle
GO:1901995	42675	36	8425	24	232	28	4	FALSE	7.32957e-20	3.5695e-17	4.54492e-43	positive regulation of meiotic cell cycle phase transition
GO:0003746	42675	47	8425	20	1028	37	2	FALSE	1.68259e-19	7.60892e-17	2.05458e-82	translation elongation factor activity
GO:1900150	42675	53	8425	21	1290	50	5	FALSE	3.0039e-18	1.26785e-15	1.73786e-95	regulation of defense response to fungus
GO:0051984	42675	93	8425	27	5908	212	3	FALSE	4.58011e-18	1.81229e-15	4.31927e-207	positive regulation of chromosome segregation
GO:1902101	42675	62	8425	27	296	30	3	FALSE	5.28561e-18	1.96842e-15	1.8506e-65	positive regulation of metaphase/anaphase transition of cell cycle
GO:0000153	42675	47	8425	20	11054	369	2	FALSE	7.5994e-18	2.67288e-15	2.56911e-131	cytoplasmic ubiquitin ligase complex
GO:0040020	42675	93	8425	24	1417	52	4	FALSE	2.06284e-16	6.87361e-14	2.12085e-148	regulation of meiotic nuclear division
GO:0110077	42675	10	8425	10	2581	75	2	FALSE	2.33337e-16	7.38627e-14	2.81491e-28	vesicle-mediated intercellular transport
GO:0051303	42675	139	8425	29	3570	124	3	FALSE	5.61231e-16	1.69198e-13	2.20924e-254	establishment of chromosome localization
GO:0045144	42675	58	8425	24	577	43	4	FALSE	1.72583e-15	4.96647e-13	3.24092e-81	meiotic sister chromatid segregation
GO:0019732	42675	49	8425	21	304	25	2	FALSE	2.48598e-15	6.84293e-13	7.95366e-58	antifungal humoral response
GO:0031462	42675	53	8425	24	238	27	1	FALSE	2.82705e-15	7.45753e-13	2.485e-54	Cul2-RING ubiquitin ligase complex
GO:0008592	42675	61	8425	21	3457	139	2	FALSE	3.39004e-15	8.54072e-13	1.1915e-132	regulation of Toll signaling pathway
GO:0007135	42675	71	8425	24	622	39	2	FALSE	3.50748e-15	8.54072e-13	2.37231e-95	meiosis II
GO:0070192	42675	186	8425	32	1891	73	2	FALSE	7.18045e-15	1.68368e-12	3.21632e-263	chromosome organization involved in meiotic cell cycle
GO:0044785	42675	39	8425	24	172	29	2	FALSE	1.32058e-14	2.98592e-12	1.42124e-39	metaphase/anaphase transition of meiotic cell cycle
GO:1905818	42675	165	8425	29	1123	46	3	FALSE	1.44599e-14	3.15674e-12	8.51318e-203	regulation of chromosome separation
GO:0051307	42675	78	8425	24	721	42	3	FALSE	1.60718e-14	3.39168e-12	1.02909e-106	meiotic chromosome separation
GO:0008063	42675	93	8425	24	2925	117	1	FALSE	3.02731e-14	6.18256e-12	2.26741e-178	Toll signaling pathway
GO:2000969	42675	10	8425	10	125	11	4	FALSE	6.20183e-14	1.22699e-11	5.63802e-15	positive regulation of AMPA receptor activity
GO:0002922	42675	82	8425	22	642	33	3	FALSE	9.30144e-14	1.78447e-11	6.41676e-106	positive regulation of humoral immune response
GO:1902102	42675	38	8425	24	147	29	4	FALSE	2.78259e-13	5.18135e-11	4.37211e-36	regulation of metaphase/anaphase transition of meiotic cell cycle
GO:0051785	42675	147	8425	29	2428	105	3	FALSE	4.46717e-13	8.08048e-11	3.67331e-240	positive regulation of nuclear division
GO:1902099	42675	143	8425	29	734	42	3	FALSE	5.73683e-13	1.00888e-10	1.69948e-156	regulation of metaphase/anaphase transition of cell cycle
GO:0032968	42675	53	8425	17	1395	55	4	FALSE	1.15395e-12	1.96101e-10	2.52917e-97	positive regulation of transcription elongation from RNA polymerase II promoter
GO:0044784	42675	164	8425	29	917	45	2	FALSE	1.17704e-12	1.96101e-10	2.70571e-186	metaphase/anaphase transition of cell cycle
GO:0042645	42675	61	8425	18	5754	210	3	FALSE	2.09793e-12	3.40564e-10	3.06163e-146	mitochondrial nucleoid
GO:0061983	42675	91	8425	24	622	39	1	FALSE	2.3149e-12	3.66391e-10	8.03542e-112	meiosis II cell cycle process
GO:0033045	42675	235	8425	33	1535	64	4	FALSE	3.81243e-12	5.88695e-10	1.58359e-284	regulation of sister chromatid segregation
GO:0009295	42675	64	8425	18	15574	573	1	FALSE	8.72831e-12	1.31569e-09	7.01618e-180	nucleoid
GO:0032786	42675	64	8425	17	1808	64	3	FALSE	9.40085e-12	1.38411e-09	1.35752e-119	positive regulation of DNA-templated transcription, elongation
GO:0002760	42675	80	8425	21	613	35	5	FALSE	1.19775e-11	1.7234e-09	1.58584e-102	positive regulation of antimicrobial humoral response
GO:0051445	42675	145	8425	24	2147	74	3	FALSE	1.26051e-11	1.7734e-09	8.93051e-230	regulation of meiotic cell cycle
GO:1901989	42675	198	8425	28	965	41	3	FALSE	1.56481e-11	2.15366e-09	6.40683e-212	positive regulation of cell cycle phase transition
GO:0061799	42675	20	8425	10	289	13	1	FALSE	4.99844e-11	6.733e-09	2.88627e-31	cyclic pyranopterin monophosphate synthase activity
GO:0051759	42675	34	8425	24	68	24	2	FALSE	8.72053e-11	1.1502e-08	3.51456e-20	sister chromosome movement towards spindle pole involved in meiotic sister chromatid segregation
GO:0002759	42675	132	8425	23	1092	46	4	FALSE	9.80328e-11	1.26662e-08	3.87884e-174	regulation of antimicrobial humoral response
GO:0070449	42675	23	8425	15	103	17	1	FALSE	1.3654e-10	1.71174e-08	1.86836e-23	elongin complex
GO:0061599	42675	20	8425	10	3534	116	1	FALSE	1.3815e-10	1.71174e-08	2.7809e-53	molybdopterin molybdotransferase activity
GO:0002920	42675	141	8425	24	863	40	2	FALSE	1.40594e-10	1.71174e-08	3.64471e-166	regulation of humoral immune response
GO:0006777	42675	20	8425	10	6611	220	8	FALSE	1.87751e-10	2.24274e-08	9.84635e-59	Mo-molybdopterin cofactor biosynthetic process
GO:0042040	42675	20	8425	10	3947	135	1	FALSE	2.17144e-10	2.54581e-08	3.03195e-54	metal incorporation into metallo-molybdopterin complex
GO:0051304	42675	221	8425	31	2298	96	2	FALSE	2.24748e-10	2.58705e-08	3.921340637E-315	chromosome separation
GO:0061418	42675	53	8425	17	271	21	2	FALSE	2.80891e-10	3.17557e-08	1.12239e-57	regulation of transcription from RNA polymerase II promoter in response to hypoxia
GO:0010496	42675	19	8425	10	15419	579	2	FALSE	3.51385e-10	3.90283e-08	3.28734e-63	intercellular transport
GO:0000819	42675	432	8425	43	1670	72	2	FALSE	5.39285e-10	5.88657e-08	0	sister chromatid segregation
GO:0042181	42675	128	8425	22	7041	252	4	FALSE	6.19323e-10	6.64565e-08	3.92066e-277	ketone biosynthetic process
GO:0002781	42675	43	8425	21	122	23	2	FALSE	8.12471e-10	8.57292e-08	5.47325e-34	antifungal peptide production
GO:0006357	42675	2347	8425	104	3321	111	2	FALSE	9.6884e-10	1.00553e-07	0	regulation of transcription by RNA polymerase II
GO:0051983	42675	269	8425	33	9537	352	2	FALSE	9.97433e-10	1.01851e-07	0	regulation of chromosome segregation
GO:0042078	42675	102	8425	17	2231	64	3	FALSE	1.03657e-09	1.04167e-07	2.84605e-179	germ-line stem cell division
GO:0043209	42675	226	8425	30	15574	573	1	FALSE	1.09871e-09	1.08686e-07	0	myelin sheath
GO:0008236	42675	241	8425	31	1196	55	2	FALSE	1.28167e-09	1.24835e-07	3.50129e-260	serine-type peptidase activity
GO:0008023	42675	103	8425	17	3997	112	2	FALSE	1.86007e-09	1.78426e-07	3.91609e-207	transcription elongation factor complex
GO:0043620	42675	112	8425	18	4727	138	2	FALSE	2.16375e-09	2.04459e-07	2.07736e-229	regulation of DNA-templated transcription in response to stress
GO:0034243	42675	76	8425	17	227	17	2	FALSE	2.2269e-09	2.07331e-07	2.51774e-62	regulation of transcription elongation from RNA polymerase II promoter
GO:0002788	42675	43	8425	21	116	23	3	FALSE	2.50526e-09	2.29866e-07	7.95917e-33	regulation of antifungal peptide production
GO:0071006	42675	11	8425	7	129	7	4	FALSE	3.30167e-09	2.98613e-07	3.75899e-16	U2-type catalytic step 1 spliceosome
GO:0042180	42675	376	8425	41	11671	463	3	FALSE	3.56026e-09	3.17465e-07	0	cellular ketone metabolic process
GO:0051189	42675	22	8425	10	11872	471	2	FALSE	3.70081e-09	3.25414e-07	2.62843e-69	prosthetic group metabolic process
GO:0043545	42675	22	8425	10	10830	432	6	FALSE	3.8686e-09	3.35508e-07	1.98706e-68	molybdopterin cofactor metabolic process
GO:0002702	42675	121	8425	21	2458	99	4	FALSE	4.08525e-09	3.49509e-07	8.95373e-209	positive regulation of production of molecular mediator of immune response
GO:0030313	42675	77	8425	16	8151	277	2	FALSE	4.34968e-09	3.67171e-07	1.42912e-188	cell envelope
GO:0043163	42675	15	8425	8	519	21	1	FALSE	9.01509e-09	7.50981e-07	3.00388e-29	cell envelope organization
GO:0098531	42675	55	8425	12	1529	45	1	FALSE	1.60136e-08	1.31665e-06	2.44438e-102	ligand-activated transcription factor activity
GO:0005790	42675	73	8425	12	1607	36	1	FALSE	1.62864e-08	1.32191e-06	2.14936e-128	smooth endoplasmic reticulum
GO:0048140	42675	28	8425	9	868	27	2	FALSE	3.04073e-08	2.43682e-06	2.49314e-53	male germ-line cyst encapsulation
GO:0033044	42675	692	8425	51	2686	100	2	FALSE	3.20948e-08	2.512e-06	0	regulation of chromosome organization
GO:0071976	42675	7	8425	6	1941	82	1	FALSE	3.2139e-08	2.512e-06	4.90858e-20	cell gliding
GO:0036369	42675	27	8425	9	531	19	1	FALSE	3.64886e-08	2.81718e-06	5.64164e-46	transcription factor catabolic process
GO:0010037	42675	75	8425	16	3596	150	2	FALSE	3.87615e-08	2.95661e-06	1.11075e-157	response to carbon dioxide
GO:0006366	42675	2524	8425	105	3413	112	1	FALSE	4.26473e-08	3.21429e-06	0	transcription by RNA polymerase II
GO:0007389	42675	1527	8425	86	9143	295	2	FALSE	4.34675e-08	3.23756e-06	0	pattern specification process
GO:0008135	42675	140	8425	22	1728	77	3	FALSE	4.40879e-08	3.24559e-06	2.43783e-210	translation factor activity, RNA binding
GO:0002700	42675	169	8425	23	4609	173	3	FALSE	4.76624e-08	3.4684e-06	6.840037898E-314	regulation of production of molecular mediator of immune response
GO:0006720	42675	239	8425	25	1221	45	1	FALSE	4.8749e-08	3.50716e-06	2.24853e-261	isoprenoid metabolic process
GO:0016830	42675	145	8425	18	626	24	1	FALSE	5.60591e-08	3.98775e-06	1.89424e-146	carbon-carbon lyase activity
GO:0004132	42675	8	8425	7	51	7	2	FALSE	6.90995e-08	4.86077e-06	1.57044e-09	dCMP deaminase activity
GO:0009888	42675	3601	8425	161	8050	265	1	FALSE	7.29262e-08	5.07358e-06	0	tissue development
GO:0032784	42675	110	8425	17	3226	110	2	FALSE	9.20325e-08	6.33324e-06	1.15929e-207	regulation of DNA-templated transcription, elongation
GO:1900451	42675	28	8425	10	1886	83	3	FALSE	1.08848e-07	7.40988e-06	7.18527e-63	positive regulation of glutamate receptor signaling pathway
GO:0061502	42675	13	8425	8	292	20	2	FALSE	1.12389e-07	7.56955e-06	7.27788e-23	early endosome to recycling endosome transport
GO:0030510	42675	209	8425	23	497	25	3	FALSE	1.23924e-07	8.25856e-06	3.69311e-146	regulation of BMP signaling pathway
GO:0002699	42675	201	8425	22	1337	47	3	FALSE	1.26365e-07	8.3335e-06	5.37028e-245	positive regulation of immune effector process
GO:1901164	42675	10	8425	6	1568	49	5	FALSE	1.3055e-07	8.52071e-06	4.15711e-26	negative regulation of trophoblast cell migration
GO:0004252	42675	192	8425	29	737	48	2	FALSE	1.9849e-07	1.28228e-05	7.61732e-183	serine-type endopeptidase activity
GO:0050832	42675	127	8425	21	1044	54	2	FALSE	2.09581e-07	1.34026e-05	3.76313e-167	defense response to fungus
GO:0017171	42675	255	8425	31	4545	204	1	FALSE	2.11818e-07	1.34102e-05	0	serine hydrolase activity
GO:2000311	42675	29	8425	10	170	12	3	FALSE	2.47851e-07	1.55361e-05	2.31252e-33	regulation of AMPA receptor activity
GO:0031406	42675	384	8425	38	2194	98	1	FALSE	2.61285e-07	1.62176e-05	0	carboxylic acid binding
GO:0004971	42675	33	8425	10	224	13	2	FALSE	2.71741e-07	1.67028e-05	2.86841e-40	AMPA glutamate receptor activity
GO:0043618	42675	104	8425	18	2347	104	2	FALSE	2.9019e-07	1.76653e-05	3.05788e-184	regulation of transcription from RNA polymerase II promoter in response to stress
GO:0005509	42675	422	8425	43	1550	81	1	FALSE	3.64793e-07	2.19953e-05	0	calcium ion binding
GO:0002440	42675	195	8425	23	6998	251	2	FALSE	3.9993e-07	2.38864e-05	0	production of molecular mediator of immune response
GO:1900452	42675	29	8425	10	318	19	2	FALSE	4.33437e-07	2.56457e-05	8.87111e-42	regulation of long-term synaptic depression
GO:0009162	42675	20	8425	7	384	13	1	FALSE	4.7832e-07	2.80393e-05	8.28167e-34	deoxyribonucleoside monophosphate metabolic process
GO:2000241	42675	547	8425	43	10361	364	2	FALSE	5.13377e-07	2.96034e-05	0	regulation of reproductive process
GO:0051259	42675	663	8425	48	2492	96	1	FALSE	5.14354e-07	2.96034e-05	0	protein complex oligomerization
GO:1900271	42675	110	8425	17	318	19	2	FALSE	5.22903e-07	2.98243e-05	1.8473e-88	regulation of long-term synaptic potentiation
GO:2000293	42675	19	8425	7	1641	50	4	FALSE	6.06102e-07	3.4261e-05	1.10524e-44	negative regulation of defecation
GO:0090079	42675	186	8425	22	3527	131	2	FALSE	7.64162e-07	4.28134e-05	1.674686603E-315	translation regulator activity, nucleic acid binding
GO:0045132	42675	207	8425	26	877	46	3	FALSE	7.77696e-07	4.31894e-05	2.31279e-207	meiotic chromosome segregation
GO:0007295	42675	38	8425	9	3713	107	3	FALSE	7.93843e-07	4.37028e-05	1.41735e-91	growth of a germarium-derived egg chamber
GO:0002775	42675	116	8425	23	204	23	2	FALSE	8.04336e-07	4.38987e-05	4.74612e-60	antimicrobial peptide production
GO:0014074	42675	287	8425	30	2025	87	2	FALSE	8.34633e-07	4.48488e-05	0	response to purine-containing compound
GO:1905486	42675	11	8425	5	148	5	2	FALSE	8.35913e-07	4.48488e-05	7.82759e-17	regulation of anterior/posterior axon guidance
GO:2000243	42675	241	8425	25	7409	258	3	FALSE	8.47894e-07	4.51094e-05	0	positive regulation of reproductive process
GO:0099524	42675	14	8425	5	720	12	2	FALSE	9.25995e-07	4.86218e-05	9.83988e-30	postsynaptic cytosol
GO:0009653	42675	4683	8425	187	8425	268	2	FALSE	9.29274e-07	4.86218e-05	0	anatomical structure morphogenesis
GO:0042742	42675	448	8425	45	1254	71	2	FALSE	9.81572e-07	5.09372e-05	0	defense response to bacterium
GO:0099523	42675	10	8425	5	1012	24	2	FALSE	1.12971e-06	5.81478e-05	3.36767e-24	presynaptic cytosol
GO:0071456	42675	221	8425	20	2643	74	3	FALSE	1.19544e-06	6.10347e-05	0	cellular response to hypoxia
GO:0043177	42675	388	8425	38	1910	91	1	FALSE	1.4172e-06	7.17784e-05	0	organic acid binding
GO:0009880	42675	521	8425	44	3087	131	2	FALSE	1.43464e-06	7.20848e-05	0	embryonic pattern specification
GO:1902757	42675	4	8425	4	979	36	2	FALSE	1.54845e-06	7.71719e-05	2.62873e-11	bis(molybdopterin guanine dinucleotide)molybdenum metabolic process
GO:0098927	42675	65	8425	11	2572	75	1	FALSE	1.56026e-06	7.71719e-05	4.00783e-131	vesicle-mediated transport between endosomal compartments
GO:1902758	42675	4	8425	4	708	27	4	FALSE	1.6906e-06	8.29706e-05	9.63307e-11	bis(molybdopterin guanine dinucleotide)molybdenum biosynthetic process
GO:0043165	42675	10	8425	6	114	8	2	FALSE	2.06652e-06	0.000100639	1.46932e-14	Gram-negative-bacterium-type cell outer membrane assembly
GO:0004879	42675	55	8425	12	2131	93	4	FALSE	2.18253e-06	0.000105478	2.17193e-110	nuclear receptor activity
GO:0098813	42675	541	8425	43	2298	96	2	FALSE	2.31e-06	0.000110792	0	nuclear chromosome segregation
GO:0009617	42675	758	8425	62	1410	79	1	FALSE	2.53818e-06	0.000120821	0	response to bacterium
GO:0005705	42675	85	8425	17	684	43	2	FALSE	2.58077e-06	0.000121932	6.85993e-111	polytene chromosome interband
GO:1904064	42675	164	8425	18	1280	45	3	FALSE	2.72631e-06	0.000127854	4.74062e-212	positive regulation of cation transmembrane transport
GO:1901354	42675	47	8425	14	219	21	1	FALSE	2.86127e-06	0.000133196	5.31774e-49	response to L-canavanine
GO:0004175	42675	696	8425	48	1182	55	1	FALSE	2.94702e-06	0.000136187	0	endopeptidase activity
GO:0051271	42675	317	8425	27	6448	209	3	FALSE	3.18137e-06	0.000145951	0	negative regulation of cellular component movement
GO:0002697	42675	336	8425	26	1753	57	2	FALSE	3.30591e-06	0.000149246	0	regulation of immune effector process
GO:0002784	42675	114	8425	23	189	23	3	FALSE	3.32467e-06	0.000149246	1.23856e-54	regulation of antimicrobial peptide production
GO:1902104	42675	36	8425	24	65	27	5	FALSE	3.33175e-06	0.000149246	3.9879e-19	positive regulation of metaphase/anaphase transition of meiotic cell cycle
GO:0007606	42675	419	8425	36	1126	53	1	FALSE	3.34748e-06	0.000149246	6.67E-322	sensory perception of chemical stimulus
GO:0033278	42675	11	8425	5	456	13	2	FALSE	3.38207e-06	0.000149734	2.54291e-22	cell proliferation in midbrain
GO:0090101	42675	165	8425	16	1842	51	3	FALSE	3.75214e-06	0.000164964	1.7823e-240	negative regulation of transmembrane receptor protein serine/threonine kinase signaling pathway
GO:2001224	42675	43	8425	8	673	18	3	FALSE	3.91935e-06	0.000171127	5.91403e-69	positive regulation of neuron migration
GO:0008230	42675	17	8425	5	256	6	1	FALSE	4.04661e-06	0.000175473	7.02799e-27	ecdysone receptor holocomplex
GO:0060291	42675	166	8425	17	472	20	2	FALSE	4.14642e-06	0.000178578	3.04347e-132	long-term synaptic potentiation
GO:0030238	42675	40	8425	9	7522	248	2	FALSE	4.44929e-06	0.000190328	8.00618e-108	male sex determination
GO:0048806	42675	212	8425	20	5014	152	3	FALSE	4.67435e-06	0.000198613	0	genitalia development
GO:0061798	42675	20	8425	10	145	18	1	FALSE	5.54367e-06	0.00023398	5.69137e-25	GTP 3',8'-cyclase activity
GO:0007351	42675	295	8425	33	1309	72	2	FALSE	5.60873e-06	0.000235158	1.67751e-302	tripartite regional subdivision
GO:0040013	42675	347	8425	27	6719	205	3	FALSE	5.68285e-06	0.000236698	0	negative regulation of locomotion
GO:0046385	42675	23	8425	7	1581	54	3	FALSE	5.87769e-06	0.000242807	8.07034e-52	deoxyribose phosphate biosynthetic process
GO:0043687	42675	337	8425	28	3947	135	1	FALSE	5.90622e-06	0.000242807	0	post-translational protein modification
GO:0006959	42675	273	8425	26	1803	72	1	FALSE	6.017e-06	0.000245765	0	humoral immune response
GO:0008527	42675	61	8425	15	747	54	2	FALSE	6.52505e-06	0.000264808	3.36378e-91	taste receptor activity
GO:0007059	42675	633	8425	47	15381	578	1	FALSE	6.61515e-06	0.000266547	0	chromosome segregation
GO:0051232	42675	25	8425	9	646	41	4	FALSE	6.6521e-06	0.000266547	1.37758e-45	meiotic spindle elongation
GO:0000151	42675	379	8425	34	1413	65	2	FALSE	6.8861e-06	0.000274188	0	ubiquitin ligase complex
GO:0045182	42675	210	8425	23	14764	574	2	FALSE	7.47774e-06	0.000295885	0	translation regulator activity
GO:0045167	42675	84	8425	12	3573	111	2	FALSE	7.68116e-06	0.000302046	3.10935e-172	asymmetric protein localization involved in cell fate determination
GO:0048661	42675	111	8425	10	926	18	3	FALSE	7.96207e-06	0.00031116	8.64737e-147	positive regulation of smooth muscle cell proliferation
GO:0099601	42675	60	8425	10	378	15	2	FALSE	8.03197e-06	0.000311176	2.6318e-71	regulation of neurotransmitter receptor activity
GO:0009506	42675	3	8425	3	748	16	2	FALSE	8.0608e-06	0.000311176	1.43943e-08	plasmodesma
GO:0051783	42675	400	8425	34	3000	121	2	FALSE	8.94547e-06	0.000343235	0	regulation of nuclear division
GO:0008202	42675	479	8425	37	7757	282	2	FALSE	9.13745e-06	0.000348489	0	steroid metabolic process
GO:0045455	42675	76	8425	15	1699	95	4	FALSE	9.26274e-06	0.000351152	3.31342e-134	ecdysteroid metabolic process
GO:0005640	42675	44	8425	6	1132	15	3	FALSE	9.40526e-06	0.000354433	2.6487e-80	nuclear outer membrane
GO:0061450	42675	15	8425	6	3811	143	3	FALSE	9.51568e-06	0.000356472	2.58759e-42	trophoblast cell migration
GO:0071772	42675	277	8425	25	2172	81	2	FALSE	1.01299e-05	0.000377248	0	response to BMP
GO:0061844	42675	125	8425	23	239	25	1	FALSE	1.0384e-05	0.000384451	2.82527e-71	antimicrobial humoral immune response mediated by antimicrobial peptide
GO:1905491	42675	11	8425	5	89	5	3	FALSE	1.11305e-05	0.000409692	2.73825e-14	positive regulation of sensory neuron axon guidance
GO:0002526	42675	103	8425	11	397	13	1	FALSE	1.12963e-05	0.000411256	4.33699e-98	acute inflammatory response
GO:0071907	42675	25	8425	6	644	16	2	FALSE	1.13029e-05	0.000411256	1.49082e-45	determination of digestive tract left/right asymmetry
GO:0099510	42675	10	8425	5	6222	227	3	FALSE	1.34221e-05	0.000485573	4.20345e-32	calcium ion binding involved in regulation of cytosolic calcium ion concentration
GO:0034767	42675	179	8425	18	1840	63	4	FALSE	1.35692e-05	0.000488104	3.41471e-254	positive regulation of ion transmembrane transport
GO:0009129	42675	31	8425	7	384	13	1	FALSE	1.38203e-05	0.000494329	2.19362e-46	pyrimidine nucleoside monophosphate metabolic process
GO:0120117	42675	7	8425	6	29	6	1	FALSE	1.47362e-05	0.000524129	6.40705e-07	T cell meandering migration
GO:0043279	42675	353	8425	32	1483	68	1	FALSE	1.48404e-05	0.000524887	0	response to alkaloid
GO:0090288	42675	193	8425	19	5447	179	4	FALSE	1.51564e-05	0.000531914	0	negative regulation of cellular response to growth factor stimulus
GO:0061001	42675	98	8425	12	1826	54	4	FALSE	1.52493e-05	0.000531914	3.15078e-165	regulation of dendritic spine morphogenesis
GO:0031145	42675	51	8425	9	531	19	1	FALSE	1.52912e-05	0.000531914	1.94244e-72	anaphase-promoting complex-dependent catabolic process
GO:0035112	42675	113	8425	14	3949	131	3	FALSE	1.62508e-05	0.00055934	4.44756e-222	genitalia morphogenesis
GO:0009786	42675	50	8425	10	557	25	2	FALSE	1.62563e-05	0.00055934	1.49649e-72	regulation of asymmetric cell division
GO:0071012	42675	25	8425	7	2207	79	4	FALSE	1.64843e-05	0.000564119	4.51691e-59	catalytic step 1 spliceosome
GO:0009593	42675	334	8425	30	5387	214	2	FALSE	1.69587e-05	0.000577233	0	detection of chemical stimulus
GO:0018993	42675	47	8425	9	7522	248	2	FALSE	1.81186e-05	0.000613417	1.93885e-123	somatic sex determination
GO:0071542	42675	79	8425	11	2871	88	1	FALSE	1.9552e-05	0.00065735	1.72736e-156	dopaminergic neuron differentiation
GO:0000289	42675	71	8425	8	265	8	2	FALSE	1.96239e-05	0.00065735	2.34573e-66	nuclear-transcribed mRNA poly(A) tail shortening
GO:0001772	42675	17	8425	6	15574	573	2	FALSE	2.11393e-05	0.000704384	1.92335e-57	immunological synapse
GO:0005759	42675	537	8425	34	6057	183	2	FALSE	2.13366e-05	0.000707236	0	mitochondrial matrix
GO:0001761	42675	6	8425	4	328	13	3	FALSE	2.16546e-05	0.000714038	6.05428e-13	beta-alanine transmembrane transporter activity
GO:0002225	42675	80	8425	21	153	23	4	FALSE	2.38238e-05	0.000781495	1.59456e-45	positive regulation of antimicrobial peptide production
GO:0070568	42675	10	8425	5	295	14	1	FALSE	2.458e-05	0.000802145	8.48231e-19	guanylyltransferase activity
GO:0022858	42675	6	8425	4	1225	46	4	FALSE	2.47934e-05	0.00080496	2.15696e-16	alanine transmembrane transporter activity
GO:0010573	42675	33	8425	4	442	4	1	FALSE	2.60837e-05	0.000842529	1.48508e-50	vascular endothelial growth factor production
GO:0031532	42675	140	8425	14	1048	33	1	FALSE	2.63722e-05	0.000847525	3.18076e-178	actin cytoskeleton reorganization
GO:0032328	42675	6	8425	4	1689	64	3	FALSE	2.66235e-05	0.00085128	3.12907e-17	alanine transport
GO:0060089	42675	1078	8425	69	14745	574	1	FALSE	2.70363e-05	0.000860133	0	molecular transducer activity
GO:0061175	42675	12	8425	5	270	11	1	FALSE	2.77666e-05	0.000875945	4.08952e-21	type II terminal bouton
GO:0009952	42675	638	8425	52	1309	72	1	FALSE	2.781e-05	0.000875945	0	anterior/posterior pattern specification
GO:0030514	42675	99	8425	16	347	23	4	FALSE	2.80207e-05	0.000878214	1.66705e-89	negative regulation of BMP signaling pathway
GO:0019102	42675	23	8425	9	63	9	2	FALSE	3.45277e-05	0.00107682	1.0639e-17	male somatic sex determination
GO:0009620	42675	163	8425	22	1410	79	1	FALSE	3.48251e-05	0.00107841	1.62866e-218	response to fungus
GO:0010574	42675	32	8425	4	398	4	2	FALSE	3.49193e-05	0.00107841	6.02583e-48	regulation of vascular endothelial growth factor production
GO:0048133	42675	23	8425	6	866	27	2	FALSE	3.61651e-05	0.00111146	9.49674e-46	male germ-line stem cell asymmetric division
GO:0036270	42675	111	8425	17	1636	87	1	FALSE	3.70448e-05	0.001133	1.49523e-175	response to diuretic
GO:0060292	42675	56	8425	10	436	20	2	FALSE	3.77525e-05	0.00114909	4.40735e-72	long-term synaptic depression
GO:2000273	42675	54	8425	10	2645	106	3	FALSE	3.80972e-05	0.00115403	6.15027e-114	positive regulation of signaling receptor activity
GO:0010638	42675	921	8425	52	6453	212	3	FALSE	3.85941e-05	0.00116352	0	positive regulation of organelle organization
GO:0050912	42675	74	8425	16	185	19	2	FALSE	4.35792e-05	0.00130758	1.41459e-53	detection of chemical stimulus involved in sensory perception of taste
GO:1905488	42675	11	8425	5	68	5	3	FALSE	4.43203e-05	0.00132354	6.52291e-13	positive regulation of anterior/posterior axon guidance
GO:0009157	42675	19	8425	7	185	13	2	FALSE	4.55927e-05	0.00135515	2.65677e-26	deoxyribonucleoside monophosphate biosynthetic process
GO:0005700	42675	411	8425	32	2094	84	1	FALSE	4.68984e-05	0.00138141	0	polytene chromosome
GO:0071936	42675	17	8425	5	605	17	2	FALSE	4.70603e-05	0.00138141	2.28957e-33	coreceptor activity involved in Wnt signaling pathway
GO:0006623	42675	55	8425	9	567	21	3	FALSE	4.71306e-05	0.00138141	6.79756e-78	protein targeting to vacuole
GO:2000252	42675	34	8425	9	452	27	3	FALSE	4.74443e-05	0.00138419	5.60165e-52	negative regulation of feeding behavior
GO:0005092	42675	23	8425	6	624	21	2	FALSE	4.77387e-05	0.00138639	2.00211e-42	GDP-dissociation inhibitor activity
GO:0001762	42675	6	8425	4	384	18	2	FALSE	4.84739e-05	0.00140132	2.33556e-13	beta-alanine transport
GO:0046012	42675	14	8425	4	222	5	2	FALSE	4.89515e-05	0.00140869	1.8759e-22	positive regulation of oskar mRNA translation
GO:0055044	42675	3	8425	3	15574	573	1	FALSE	4.9553e-05	0.00141592	1.58867e-12	symplast
GO:0048138	42675	54	8425	9	8236	266	4	FALSE	4.96502e-05	0.00141592	9.77818e-141	germ-line cyst encapsulation
GO:0005743	42675	501	8425	27	717	27	2	FALSE	5.03613e-05	0.00142977	8.75269e-190	mitochondrial inner membrane
GO:0009607	42675	1441	8425	82	8865	335	1	FALSE	5.16851e-05	0.0014608	0	response to biotic stimulus
GO:0009263	42675	31	8425	7	1232	43	3	FALSE	5.38527e-05	0.00151162	1.868e-62	deoxyribonucleotide biosynthetic process
GO:0099522	42675	14	8425	5	5755	187	1	FALSE	5.41471e-05	0.00151162	2.02603e-42	cytosolic region
GO:0031065	42675	20	8425	5	232	7	4	FALSE	5.41996e-05	0.00151162	2.76977e-29	positive regulation of histone deacetylation
GO:1904929	42675	15	8425	5	94	5	2	FALSE	5.47084e-05	0.00151912	1.07587e-17	coreceptor activity involved in Wnt signaling pathway, planar cell polarity pathway
GO:0004743	42675	9	8425	4	1481	41	2	FALSE	5.77657e-05	0.00159701	1.08479e-23	pyruvate kinase activity
GO:1903999	42675	22	8425	7	232	14	3	FALSE	5.84382e-05	0.00160857	2.86066e-31	negative regulation of eating behavior
GO:0051231	42675	74	8425	11	3049	112	4	FALSE	5.97115e-05	0.00163651	1.20159e-150	spindle elongation
GO:0005921	42675	23	8425	5	748	16	1	FALSE	6.09597e-05	0.00166352	2.89166e-44	gap junction
GO:0007030	42675	252	8425	21	6294	205	2	FALSE	6.27173e-05	0.00170413	0	Golgi organization
GO:0097467	42675	14	8425	5	270	11	1	FALSE	6.75113e-05	0.00182656	1.12251e-23	type III terminal bouton
GO:0015808	42675	6	8425	4	95	6	2	FALSE	6.82021e-05	0.00183739	1.15061e-09	L-alanine transport
GO:1901987	42675	654	8425	38	1221	47	2	FALSE	6.9194e-05	0.00185237	0	regulation of cell cycle phase transition
GO:0005094	42675	7	8425	6	23	6	1	FALSE	6.93433e-05	0.00185237	4.07902e-06	Rho GDP-dissociation inhibitor activity
GO:0048285	42675	1960	8425	90	6207	203	1	FALSE	7.17027e-05	0.00190735	0	organelle fission
GO:1901163	42675	15	8425	6	1322	74	3	FALSE	8.41816e-05	0.00222993	2.15104e-35	regulation of trophoblast cell migration
GO:0035073	42675	34	8425	7	9143	295	2	FALSE	8.61728e-05	0.00227317	6.60432e-97	pupariation
GO:0106027	42675	183	8425	16	2752	84	1	FALSE	8.77119e-05	0.00230417	2.06836e-291	neuron projection organization
GO:1902912	42675	9	8425	4	387	13	1	FALSE	8.90171e-05	0.00232879	2.04674e-18	pyruvate kinase complex
GO:0035502	42675	13	8425	5	2353	94	3	FALSE	9.13512e-05	0.00238002	9.49768e-35	metanephric part of ureteric bud development
GO:0030425	42675	1061	8425	50	2044	67	2	FALSE	9.27747e-05	0.0024072	0	dendrite
GO:0015187	42675	14	8425	5	1225	46	5	FALSE	9.32205e-05	0.00240889	5.48131e-33	glycine transmembrane transporter activity
GO:0042943	42675	8	8425	4	330	13	3	FALSE	9.43175e-05	0.00242733	3.12277e-16	D-amino acid transmembrane transporter activity
GO:0061382	42675	16	8425	5	5504	173	2	FALSE	9.54473e-05	0.00244647	3.01469e-47	Malpighian tubule tip cell differentiation
GO:0072665	42675	72	8425	9	1511	42	1	FALSE	9.61427e-05	0.00244871	4.23131e-125	protein localization to vacuole
GO:0006403	42675	487	8425	34	3892	142	1	FALSE	9.63085e-05	0.00244871	0	RNA localization
GO:0006221	42675	60	8425	8	745	21	3	FALSE	9.88024e-05	0.00250207	4.47954e-90	pyrimidine nucleotide biosynthetic process
GO:0015816	42675	14	8425	5	1689	64	3	FALSE	0.000102716	0.00258167	5.98487e-35	glycine transport
GO:0007538	42675	58	8425	9	7522	248	2	FALSE	0.000103169	0.00258167	4.36035e-147	primary sex determination
GO:0018992	42675	58	8425	9	7522	248	2	FALSE	0.000103169	0.00258167	4.36035e-147	germ-line sex determination
GO:0006907	42675	46	8425	7	927	25	1	FALSE	0.00011399	0.00284122	5.59664e-79	pinocytosis
GO:0050771	42675	98	8425	11	1586	49	4	FALSE	0.000116536	0.00289329	4.71729e-159	negative regulation of axonogenesis
GO:0030175	42675	185	8425	11	500	12	1	FALSE	0.000118694	0.00293535	2.19875e-142	filopodium
GO:0048382	42675	16	8425	5	8050	265	3	FALSE	0.000120678	0.00297281	6.8291e-50	mesendoderm development
GO:0009279	42675	30	8425	7	623	27	3	FALSE	0.000132404	0.00324902	7.89152e-52	cell outer membrane
GO:0031941	42675	67	8425	9	6666	197	2	FALSE	0.000138854	0.00339416	3.21738e-162	filamentous actin
GO:0019100	42675	28	8425	9	68	9	3	FALSE	0.000140156	0.0034128	1.00306e-19	male germ-line sex determination
GO:0048560	42675	14	8425	5	4763	190	2	FALSE	0.000143012	0.00346901	2.87333e-41	establishment of anatomical structure orientation
GO:2001259	42675	66	8425	11	680	34	4	FALSE	0.000150344	0.00363294	1.60866e-93	positive regulation of cation channel activity
GO:0048843	42675	23	8425	5	123	5	4	FALSE	0.000155731	0.00374879	1.98634e-25	negative regulation of axon extension involved in axon guidance
GO:0005500	42675	8	8425	5	236	21	2	FALSE	0.000163027	0.00390914	4.72395e-15	juvenile hormone binding
GO:0009798	42675	561	8425	48	1527	86	1	FALSE	0.000163627	0.00390914	0	axis specification
GO:0016201	42675	36	8425	7	185	9	2	FALSE	0.000168357	0.00399467	3.43697e-39	synaptic target inhibition
GO:0090309	42675	23	8425	6	3623	139	4	FALSE	0.000168469	0.00399467	3.83984e-60	positive regulation of DNA methylation-dependent heterochromatin assembly
GO:0005504	42675	98	8425	16	739	48	2	FALSE	0.000171086	0.00404159	5.91696e-125	fatty acid binding
GO:0003723	42675	1245	8425	66	3521	130	1	FALSE	0.000173133	0.00407473	0	RNA binding
GO:0031230	42675	9	8425	4	3055	110	2	FALSE	0.000174467	0.00409092	1.58411e-26	intrinsic component of cell outer membrane
GO:0015180	42675	6	8425	4	75	6	3	FALSE	0.000176823	0.00413087	4.96624e-09	L-alanine transmembrane transporter activity
GO:0071453	42675	242	8425	20	3348	116	2	FALSE	0.000179383	0.00417527	0	cellular response to oxygen levels
GO:0008049	42675	193	8425	22	280	22	2	FALSE	0.000187223	0.00433208	8.61014e-75	male courtship behavior
GO:0042597	42675	56	8425	9	15574	573	1	FALSE	0.000187489	0.00433208	1.31964e-160	periplasmic space
GO:0072666	42675	62	8425	9	663	25	2	FALSE	0.000190063	0.00437559	6.96512e-89	establishment of protein localization to vacuole
GO:0022889	42675	9	8425	4	1225	46	4	FALSE	0.000191565	0.0043942	6.01632e-23	serine transmembrane transporter activity
GO:0048521	42675	65	8425	9	6556	209	3	FALSE	0.000194122	0.00443677	9.3981e-158	negative regulation of behavior
GO:0010575	42675	29	8425	4	231	4	3	FALSE	0.000205486	0.00467511	1.57972e-37	positive regulation of vascular endothelial growth factor production
GO:0033962	42675	51	8425	6	1307	24	1	FALSE	0.000206027	0.00467511	4.89571e-93	P-body assembly
GO:0030673	42675	61	8425	9	251	12	2	FALSE	0.000212244	0.00479898	6.05528e-60	axolemma
GO:0035045	42675	5	8425	3	2260	65	4	FALSE	0.000218078	0.00491336	2.04438e-15	sperm plasma membrane disassembly
GO:0090308	42675	25	8425	6	5793	212	3	FALSE	0.000221048	0.00496261	1.38223e-69	regulation of DNA methylation-dependent heterochromatin assembly
GO:1900449	42675	67	8425	10	3476	136	2	FALSE	0.000222254	0.00497204	3.86926e-143	regulation of glutamate receptor signaling pathway
GO:0031100	42675	175	8425	15	5132	155	2	FALSE	0.000225164	0.00501942	0	animal organ regeneration
GO:0019217	42675	153	8425	15	866	34	3	FALSE	0.000227288	0.00504898	1.17381e-174	regulation of fatty acid metabolic process
GO:0060997	42675	121	8425	13	2111	75	5	FALSE	0.000229839	0.00508779	1.47217e-200	dendritic spine morphogenesis
GO:0071773	42675	262	8425	23	1863	78	3	FALSE	0.000238206	0.00525463	0	cellular response to BMP stimulus
GO:0034754	42675	294	8425	24	11124	412	2	FALSE	0.000240271	0.00526626	0	cellular hormone metabolic process
GO:0006983	42675	13	8425	3	516	6	3	FALSE	0.000240396	0.00526626	3.94475e-26	ER overload response
GO:0046586	42675	4	8425	2	386	3	2	FALSE	0.000241404	0.00527009	1.09808e-09	regulation of calcium-dependent cell-cell adhesion
GO:0006346	42675	37	8425	6	696	19	3	FALSE	0.000244725	0.00532423	2.4279e-62	DNA methylation-dependent heterochromatin assembly
GO:1904531	42675	25	8425	7	253	16	3	FALSE	0.000248869	0.00539586	4.41656e-35	positive regulation of actin filament binding
GO:0045912	42675	116	8425	11	3794	103	3	FALSE	0.000251937	0.00544374	1.3387e-224	negative regulation of carbohydrate metabolic process
GO:0046587	42675	4	8425	2	217	2	3	FALSE	0.000256016	0.00551306	1.11287e-08	positive regulation of calcium-dependent cell-cell adhesion
GO:1904953	42675	23	8425	5	583	17	2	FALSE	0.000274956	0.00590085	9.84141e-42	Wnt signaling pathway involved in midbrain dopaminergic neuron differentiation
GO:1904618	42675	25	8425	7	620	36	3	FALSE	0.000276272	0.00590904	3.92482e-45	positive regulation of actin binding
GO:0097305	42675	661	8425	45	3596	150	2	FALSE	0.000283059	0.00603382	0	response to alcohol
GO:0043200	42675	219	8425	21	2383	103	3	FALSE	0.000285991	0.00605597	8.2397976E-317	response to amino acid
GO:0007474	42675	119	8425	15	1555	74	2	FALSE	0.000286556	0.00605597	8.76968e-182	imaginal disc-derived wing vein specification
GO:0008289	42675	718	8425	46	10812	409	1	FALSE	0.000286967	0.00605597	0	lipid binding
GO:1904938	42675	19	8425	5	959	33	2	FALSE	0.000291594	0.00613316	3.22466e-40	planar cell polarity pathway involved in axon guidance
GO:0018990	42675	49	8425	9	329	18	2	FALSE	0.000304143	0.00637593	1.19216e-59	ecdysis, chitin-based cuticle
GO:0036309	42675	13	8425	4	1511	42	1	FALSE	0.000308022	0.00643593	3.06424e-32	protein localization to M-band
GO:0009124	42675	184	8425	13	730	21	2	FALSE	0.000329254	0.00685693	2.99655e-178	nucleoside monophosphate biosynthetic process
GO:0051775	42675	26	8425	6	8865	335	1	FALSE	0.000337459	0.00700476	9.59199e-77	response to redox state
GO:0071007	42675	38	8425	7	206	10	4	FALSE	0.000345982	0.00713732	2.3593e-42	U2-type catalytic step 2 spliceosome
GO:0005496	42675	127	8425	14	5383	208	2	FALSE	0.0003461	0.00713732	1.94752e-260	steroid binding
GO:0015910	42675	9	8425	3	114	3	4	FALSE	0.000349325	0.00718044	1.54279e-13	long-chain fatty acid import into peroxisome
GO:0007370	42675	32	8425	6	2046	64	2	FALSE	0.000354045	0.00723147	3.77589e-71	ventral furrow formation
GO:0014070	42675	1440	8425	81	3496	147	1	FALSE	0.000354092	0.00723147	0	response to organic cyclic compound
GO:0071378	42675	60	8425	9	562	24	2	FALSE	0.000362394	0.00734012	2.26356e-82	cellular response to growth hormone stimulus
GO:0098595	42675	8	8425	4	1664	84	1	FALSE	0.000362686	0.00734012	6.9761e-22	perivitelline space
GO:0010677	42675	105	8425	11	3148	99	4	FALSE	0.00036289	0.00734012	3.17739e-199	negative regulation of cellular carbohydrate metabolic process
GO:0036514	42675	19	8425	5	913	33	1	FALSE	0.000366442	0.00738836	8.2803e-40	dopaminergic neuron axon guidance
GO:0046942	42675	384	8425	18	591	18	1	FALSE	0.000369161	0.00741955	1.75592e-165	carboxylic acid transport
GO:0006775	42675	40	8425	6	190	7	1	FALSE	0.000374794	0.00750892	4.81558e-42	fat-soluble vitamin metabolic process
GO:0030539	42675	115	8425	12	866	32	3	FALSE	0.000379714	0.00757024	1.24214e-146	male genitalia development
GO:0032013	42675	3	8425	2	126	2	3	FALSE	0.000380952	0.00757024	3.0722e-06	negative regulation of ARF protein signal transduction
GO:0043167	42675	3359	8425	159	10812	409	1	FALSE	0.000381441	0.00757024	0	ion binding
GO:1904224	42675	49	8425	6	395	10	3	FALSE	0.000388367	0.00767286	7.94812e-64	negative regulation of glucuronosyltransferase activity
GO:0046073	42675	12	8425	7	30	7	2	FALSE	0.000389036	0.00767286	1.15616e-08	dTMP metabolic process
GO:0046594	42675	12	8425	4	2252	72	4	FALSE	0.000391851	0.00770391	2.89912e-32	maintenance of pole plasm mRNA location
GO:1905489	42675	31	8425	5	141	5	2	FALSE	0.000393044	0.00770391	6.88035e-32	regulation of sensory neuron axon guidance
GO:0017085	42675	134	8425	17	1021	56	1	FALSE	0.000400574	0.00781924	1.14124e-171	response to insecticide
GO:0048814	42675	257	8425	19	1757	59	3	FALSE	0.000402076	0.00781924	9.898672E-317	regulation of dendrite morphogenesis
GO:0061643	42675	19	8425	5	3784	134	3	FALSE	0.000402633	0.00781924	1.32948e-51	chemorepulsion of axon
GO:0051237	42675	22	8425	6	1048	51	2	FALSE	0.000405149	0.00784404	5.00273e-46	maintenance of RNA location
GO:0016787	42675	4545	8425	204	8741	334	1	FALSE	0.000409155	0.00789743	0	hydrolase activity
GO:0051281	42675	50	8425	7	189	8	4	FALSE	0.000414977	0.00798547	5.74011e-47	positive regulation of release of sequestered calcium ion into cytosol
GO:0072027	42675	10	8425	5	110	10	1	FALSE	0.000422527	0.00810613	2.1323e-14	connecting tubule development
GO:0042414	42675	10	8425	3	120	3	1	FALSE	0.00042729	0.00817272	8.61563e-15	epinephrine metabolic process
GO:0048808	42675	82	8425	12	227	15	3	FALSE	0.00044279	0.00843105	5.92142e-64	male genitalia morphogenesis
GO:1905246	42675	4	8425	2	165	2	3	FALSE	0.000443459	0.00843105	3.35877e-08	negative regulation of aspartic-type peptidase activity
GO:0090068	42675	404	8425	30	2285	94	3	FALSE	0.000445134	0.00843755	0	positive regulation of cell cycle process
GO:0043005	42675	2044	8425	67	2957	78	1	FALSE	0.000450718	0.0085179	0	neuron projection
GO:1902948	42675	3	8425	2	281	4	3	FALSE	0.000455363	0.00858007	2.73327e-07	negative regulation of tau-protein kinase activity
GO:0072006	42675	207	8425	17	8050	265	2	FALSE	0.000458674	0.00861682	0	nephron development
GO:0008093	42675	18	8425	5	1494	59	2	FALSE	0.000467574	0.00875801	5.16037e-42	cytoskeletal anchor activity
GO:0036018	42675	3	8425	2	747	10	2	FALSE	0.000481043	0.00898373	1.44523e-08	cellular response to erythropoietin
GO:0031251	42675	12	8425	4	12366	414	2	FALSE	0.0004949	0.00919075	3.76621e-41	PAN complex
GO:0061008	42675	318	8425	22	6427	206	1	FALSE	0.00049566	0.00919075	0	hepaticobiliary system development
GO:0044547	42675	13	8425	4	2972	92	1	FALSE	0.000496484	0.00919075	4.5296e-36	DNA topoisomerase binding
GO:1904948	42675	26	8425	5	391	12	3	FALSE	0.000506833	0.00931462	3.7855e-41	midbrain dopaminergic neuron differentiation
GO:0032329	42675	11	8425	4	1689	64	3	FALSE	0.000507134	0.00931462	1.29241e-28	serine transport
GO:0015689	42675	5	8425	2	199	2	1	FALSE	0.000507588	0.00931462	4.04488e-10	molybdate ion transport
GO:0060013	42675	24	8425	7	118	10	1	FALSE	0.000510315	0.00933759	1.44018e-25	righting reflex
GO:1902960	42675	4	8425	2	153	2	5	FALSE	0.000515996	0.00941432	4.55625e-08	negative regulation of aspartic-type endopeptidase activity involved in amyloid precursor protein catabolic process
GO:0051321	42675	622	8425	39	4740	176	3	FALSE	0.000520316	0.00946586	0	meiotic cell cycle
GO:0021979	42675	13	8425	4	5496	173	2	FALSE	0.000542686	0.00984454	1.51301e-39	hypothalamus cell differentiation
GO:1904223	42675	49	8425	6	1143	26	2	FALSE	0.000544804	0.00985473	2.47247e-87	regulation of glucuronosyltransferase activity
