# Supplementary material for: DNA sequencing in the classroom: complete genome sequence of two earwig (Dermaptera; Insecta) species
Source: Biol Res. 2023 Feb 17;56:6. doi: 10.1186/s40659-023-00414-9 (PMC9935246; doi:10.1186/s40659-023-00414-9)
Supplement: Supplementary file 2 — Additional file 2. List of enriched GO terms corresponding to genes present in orthogroups exclusive to F. auricularia. [file 40659_2023_414_MOESM2_ESM.xlsx]

## Sheet: Sheet1
ID	Pop.total	Pop.term	Study.total	Study.term	Pop.family	Study.family	nparents	is.trivial	p	p.adjusted	p.min	name
GO:0070725	33587	40	3372	15	12213	293	1	FALSE	8.24482e-15	4.10592e-11	2.92764e-116	Yb body
GO:1990923	33587	39	3372	15	6151	163	1	FALSE	1.69597e-14	4.22296e-11	3.91859e-102	PET complex
GO:2000241	33587	572	3372	50	9528	256	2	FALSE	5.16276e-14	6.52899e-11	0	regulation of reproductive process
GO:0006313	33587	43	3372	17	380	22	2	FALSE	5.55399e-14	6.52899e-11	8.3802e-58	transposition, DNA-mediated
GO:0046012	33587	36	3372	15	224	15	2	FALSE	6.55521e-14	6.52899e-11	1.7916e-42	positive regulation of oskar mRNA translation
GO:0042078	33587	165	3372	31	2101	93	3	FALSE	2.63394e-13	2.18617e-10	2.55135e-250	germ-line stem cell division
GO:0090101	33587	224	3372	31	1748	62	3	FALSE	4.11641e-13	2.92853e-10	8.06918e-290	negative regulation of transmembrane receptor protein serine/threonine kinase signaling pathway
GO:0051321	33587	675	3372	53	4385	128	3	FALSE	5.45109e-13	3.30078e-10	0	meiotic cell cycle
GO:0017148	33587	332	3372	35	3279	93	6	FALSE	5.96527e-13	3.30078e-10	0	negative regulation of translation
GO:0036369	33587	54	3372	17	558	26	1	FALSE	7.42749e-13	3.69889e-10	1.5712e-76	transcription factor catabolic process
GO:0000153	33587	62	3372	16	10062	248	2	FALSE	1.13857e-12	5.15462e-10	2.58973e-163	cytoplasmic ubiquitin ligase complex
GO:0032196	33587	70	3372	17	13476	344	1	FALSE	1.29122e-12	5.35856e-10	1.22207e-189	transposition
GO:1903046	33587	675	3372	53	4284	128	3	FALSE	1.40204e-12	5.37088e-10	0	meiotic cell cycle process
GO:0050779	33587	185	3372	28	2408	82	4	FALSE	1.58708e-12	5.64546e-10	1.44511e-282	RNA destabilization
GO:0034249	33587	359	3372	39	3785	124	4	FALSE	2.75249e-12	9.13826e-10	0	negative regulation of cellular amide metabolic process
GO:0030423	33587	55	3372	15	476	19	2	FALSE	3.67556e-12	1.14402e-09	1.75824e-73	targeting of mRNA for destruction involved in RNA interference
GO:0046594	33587	33	3372	15	2151	106	4	FALSE	4.53331e-12	1.27081e-09	1.17138e-73	maintenance of pole plasm mRNA location
GO:0007538	33587	81	3372	18	6886	192	2	FALSE	4.5933e-12	1.27081e-09	1.23888e-190	primary sex determination
GO:0007295	33587	64	3372	16	3445	97	3	FALSE	7.21261e-12	1.89046e-09	9.52862e-138	growth of a germarium-derived egg chamber
GO:0022416	33587	203	3372	25	1445	43	1	FALSE	7.72679e-12	1.92397e-09	6.78931e-254	chaeta development
GO:0035316	33587	122	3372	16	2513	41	2	FALSE	1.32489e-11	3.14189e-09	2.93564e-211	non-sensory hair organization
GO:0090309	33587	53	3372	15	3398	103	4	FALSE	1.4443e-11	3.26938e-09	4.49904e-118	positive regulation of DNA methylation-dependent heterochromatin assembly
GO:0030238	33587	66	3372	16	6886	192	2	FALSE	1.80068e-11	3.89886e-09	3.6793e-161	male sex determination
GO:0051237	33587	40	3372	15	1049	49	2	FALSE	2.02883e-11	4.20981e-09	2.55672e-73	maintenance of RNA location
GO:0090308	33587	55	3372	15	5525	167	3	FALSE	3.56858e-11	6.94145e-09	2.46899e-133	regulation of DNA methylation-dependent heterochromatin assembly
GO:0018993	33587	69	3372	16	6886	192	2	FALSE	3.74236e-11	6.94145e-09	3.64784e-167	somatic sex determination
GO:1905134	33587	53	3372	16	342	20	4	FALSE	3.89751e-11	6.94145e-09	1.49464e-63	positive regulation of meiotic chromosome separation
GO:0090288	33587	260	3372	32	5059	167	4	FALSE	3.90283e-11	6.94145e-09	0	negative regulation of cellular response to growth factor stimulus
GO:0001556	33587	115	3372	22	2743	102	4	FALSE	5.1042e-11	8.76514e-09	1.32667e-206	oocyte maturation
GO:0071772	33587	312	3372	37	2069	84	2	FALSE	6.83541e-11	1.13468e-08	0	response to BMP
GO:1903313	33587	248	3372	30	2551	86	3	FALSE	7.56762e-11	1.19491e-08	0	positive regulation of mRNA metabolic process
GO:0007318	33587	62	3372	15	5278	148	3	FALSE	7.67815e-11	1.19491e-08	7.26108e-146	pole plasm protein localization
GO:0051305	33587	75	3372	16	2757	79	4	FALSE	9.85328e-11	1.48695e-08	6.35295e-149	chromosome movement towards spindle pole
GO:0010369	33587	67	3372	15	5118	135	1	FALSE	1.0257e-10	1.50229e-08	1.74046e-154	chromocenter
GO:0071773	33587	304	3372	37	1784	77	3	FALSE	1.05582e-10	1.50229e-08	0	cellular response to BMP stimulus
GO:0140013	33587	675	3372	53	1866	73	2	FALSE	1.15057e-10	1.59162e-08	0	meiotic nuclear division
GO:0022412	33587	1893	3372	93	13538	347	3	FALSE	1.52229e-10	2.04892e-08	0	cellular process involved in reproduction in multicellular organism
GO:0043487	33587	298	3372	31	7111	201	5	FALSE	1.86794e-10	2.44799e-08	0	regulation of RNA stability
GO:0010528	33587	67	3372	15	8655	244	2	FALSE	3.44283e-10	4.39623e-08	7.52116e-170	regulation of transposition
GO:0007279	33587	61	3372	15	2456	82	3	FALSE	4.02341e-10	5.00914e-08	1.68991e-123	pole cell formation
GO:0051231	33587	99	3372	17	2939	80	4	FALSE	4.16633e-10	5.06056e-08	2.20404e-187	spindle elongation
GO:0000791	33587	111	3372	20	1452	56	1	FALSE	6.96832e-10	8.26243e-08	1.38716e-169	euchromatin
GO:0018992	33587	83	3372	16	6886	192	2	FALSE	7.18007e-10	8.31552e-08	1.82108e-194	germ-line sex determination
GO:0051446	33587	82	3372	19	1220	58	4	FALSE	7.93745e-10	8.98375e-08	6.38217e-130	positive regulation of meiotic cell cycle
GO:0045495	33587	151	3372	20	9969	248	1	FALSE	8.82021e-10	9.76103e-08	0	pole plasm
GO:0007277	33587	76	3372	15	4592	125	4	FALSE	1.00336e-09	1.08625e-07	1.7152e-167	pole cell development
GO:0070192	33587	223	3372	31	1890	85	2	FALSE	1.13792e-09	1.20571e-07	4.69855e-297	chromosome organization involved in meiotic cell cycle
GO:0006402	33587	466	3372	35	2743	75	3	FALSE	1.31149e-09	1.3379e-07	0	mRNA catabolic process
GO:0010529	33587	63	3372	15	4862	164	3	FALSE	1.31641e-09	1.3379e-07	1.59624e-145	negative regulation of transposition
GO:0048138	33587	85	3372	16	7552	214	4	FALSE	1.37925e-09	1.37373e-07	1.04859e-201	germ-line cyst encapsulation
GO:0043620	33587	136	3372	21	4402	147	2	FALSE	2.25149e-09	2.19852e-07	8.75156e-263	regulation of DNA-templated transcription in response to stress
GO:1904580	33587	78	3372	15	1257	40	2	FALSE	2.37173e-09	2.27138e-07	2.31955e-126	regulation of intracellular mRNA localization
GO:0043618	33587	130	3372	21	2246	83	2	FALSE	2.51032e-09	2.35875e-07	6.03769e-215	regulation of transcription from RNA polymerase II promoter in response to stress
GO:0031453	33587	71	3372	15	881	33	5	FALSE	3.01041e-09	2.76959e-07	1.24572e-106	positive regulation of heterochromatin assembly
GO:1902875	33587	79	3372	15	3706	106	2	FALSE	3.05879e-09	2.76959e-07	2.35364e-165	regulation of embryonic pattern specification
GO:0051445	33587	162	3372	23	2127	78	3	FALSE	3.81332e-09	3.39113e-07	5.29994e-248	regulation of meiotic cell cycle
GO:0045836	33587	73	3372	19	953	58	5	FALSE	5.83379e-09	5.09689e-07	2.54525e-111	positive regulation of meiotic nuclear division
GO:0048133	33587	46	3372	15	921	54	2	FALSE	6.1184e-09	5.25339e-07	7.60185e-79	male germ-line stem cell asymmetric division
GO:0048132	33587	59	3372	15	1337	59	2	FALSE	7.0326e-09	5.93599e-07	1.83797e-104	female germ-line stem cell asymmetric division
GO:0034587	33587	60	3372	15	832	39	1	FALSE	8.65585e-09	7.18436e-07	4.56607e-93	piRNA metabolic process
GO:1901993	33587	59	3372	16	1139	60	3	FALSE	9.22779e-09	7.5335e-07	2.9579e-100	regulation of meiotic cell cycle phase transition
GO:0044265	33587	1452	3372	74	8033	218	3	FALSE	9.50683e-09	7.63613e-07	0	cellular macromolecule catabolic process
GO:0008298	33587	181	3372	18	2652	56	2	FALSE	9.68602e-09	7.65657e-07	4.20902e-286	intracellular mRNA localization
GO:1903429	33587	168	3372	19	1802	48	2	FALSE	1.04617e-08	8.14055e-07	8.44108e-242	regulation of cell maturation
GO:0030514	33587	156	3372	31	409	38	4	FALSE	1.14785e-08	8.79429e-07	2.05937e-117	negative regulation of BMP signaling pathway
GO:1905879	33587	169	3372	20	4110	111	4	FALSE	1.30998e-08	9.88436e-07	2.58259e-305	regulation of oogenesis
GO:0051235	33587	602	3372	39	6630	166	1	FALSE	1.63211e-08	1.21067e-06	0	maintenance of location
GO:0061014	33587	199	3372	28	937	49	4	FALSE	1.65313e-08	1.21067e-06	1.18639e-209	positive regulation of mRNA catabolic process
GO:0045910	33587	64	3372	15	454	24	3	FALSE	1.76349e-08	1.27278e-06	1.19432e-79	negative regulation of DNA recombination
GO:0031462	33587	63	3372	16	230	18	1	FALSE	2.05092e-08	1.45908e-06	3.8423e-58	Cul2-RING ubiquitin ligase complex
GO:0007076	33587	82	3372	16	1604	62	3	FALSE	2.09831e-08	1.47177e-06	5.82213e-140	mitotic chromosome condensation
GO:0044784	33587	175	3372	21	925	34	2	FALSE	2.1522e-08	1.48484e-06	4.18589e-194	metaphase/anaphase transition of cell cycle
GO:0048601	33587	14	3372	7	3311	88	3	FALSE	2.17657e-08	1.48484e-06	4.70904e-39	oocyte morphogenesis
GO:0031145	33587	83	3372	16	558	26	1	FALSE	2.32864e-08	1.53839e-06	2.60117e-101	anaphase-promoting complex-dependent catabolic process
GO:0051248	33587	1301	3372	67	6273	172	4	FALSE	2.33213e-08	1.53839e-06	0	negative regulation of protein metabolic process
GO:0044771	33587	68	3372	16	1320	63	2	FALSE	2.34775e-08	1.53839e-06	9.07883e-116	meiotic cell cycle phase transition
GO:1902102	33587	58	3372	16	158	16	4	FALSE	2.43317e-08	1.57366e-06	1.18368e-44	regulation of metaphase/anaphase transition of meiotic cell cycle
GO:0046011	33587	58	3372	15	648	35	1	FALSE	2.63346e-08	1.67018e-06	2.76681e-84	regulation of oskar mRNA translation
GO:1900151	33587	63	3372	15	710	35	3	FALSE	2.64948e-08	1.67018e-06	7.92974e-92	regulation of nuclear-transcribed mRNA catabolic process, deadenylation-dependent decay
GO:0009994	33587	471	3372	33	5428	136	4	FALSE	2.81997e-08	1.75543e-06	0	oocyte differentiation
GO:0046843	33587	95	3372	15	3286	92	3	FALSE	2.87262e-08	1.75709e-06	3.36154e-186	dorsal appendage formation
GO:0035315	33587	208	3372	16	2590	41	2	FALSE	2.89319e-08	1.75709e-06	1.33711278016E-313	hair cell differentiation
GO:0051984	33587	103	3372	16	5407	157	3	FALSE	3.01737e-08	1.81042e-06	8.43088e-221	positive regulation of chromosome segregation
GO:1904428	33587	13	3372	7	727	25	3	FALSE	3.49062e-08	2.06944e-06	4.37722e-28	negative regulation of tubulin deacetylation
GO:0010638	33587	921	3372	51	6028	157	3	FALSE	3.65141e-08	2.13068e-06	0	positive regulation of organelle organization
GO:0035770	33587	363	3372	29	5136	135	2	FALSE	3.67948e-08	2.13068e-06	0	ribonucleoprotein granule
GO:0007530	33587	121	3372	18	2429	82	1	FALSE	4.08562e-08	2.33867e-06	3.90409e-208	sex determination
GO:0061980	33587	84	3372	15	1263	45	1	FALSE	4.37551e-08	2.47614e-06	1.69247e-133	regulatory RNA binding
GO:0009057	33587	1784	3372	82	8792	232	2	FALSE	4.78898e-08	2.67968e-06	0	macromolecule catabolic process
GO:0030509	33587	301	3372	37	499	38	2	FALSE	4.9662e-08	2.74796e-06	7.4806e-145	BMP signaling pathway
GO:0007349	33587	190	3372	21	6980	194	2	FALSE	5.25833e-08	2.87763e-06	0	cellularization
GO:0051651	33587	386	3372	30	13477	344	3	FALSE	5.85939e-08	3.17171e-06	0	maintenance of location in cell
GO:0048140	33587	61	3372	16	920	54	2	FALSE	6.07055e-08	3.25068e-06	6.27914e-97	male germ-line cyst encapsulation
GO:0033044	33587	739	3372	50	2623	92	2	FALSE	6.93811e-08	3.67572e-06	0	regulation of chromosome organization
GO:0051303	33587	152	3372	16	3384	73	3	FALSE	7.21318e-08	3.78122e-06	1.37907e-268	establishment of chromosome localization
GO:0051232	33587	50	3372	16	704	53	4	FALSE	8.2293e-08	4.26895e-06	7.55963e-78	meiotic spindle elongation
GO:0061013	33587	296	3372	28	4776	150	4	FALSE	8.52374e-08	4.3396e-06	0	regulation of mRNA catabolic process
GO:0031937	33587	76	3372	17	465	29	3	FALSE	8.53978e-08	4.3396e-06	2.33261e-89	positive regulation of chromatin silencing
GO:0000337	33587	40	3372	15	137	17	3	FALSE	9.18329e-08	4.61947e-06	1.56567e-35	regulation of transposition, DNA-mediated
GO:1905818	33587	175	3372	21	1125	42	3	FALSE	9.74924e-08	4.85512e-06	2.02583e-210	regulation of chromosome separation
GO:0007304	33587	155	3372	17	599	21	2	FALSE	1.14731e-07	5.65705e-06	4.90088e-148	chorion-containing eggshell formation
GO:0050000	33587	159	3372	16	1361	33	1	FALSE	1.16627e-07	5.69412e-06	2.28795e-212	chromosome localization
GO:1905937	33587	18	3372	7	1707	45	5	FALSE	1.40379e-07	6.78726e-06	4.62591e-43	negative regulation of germ cell proliferation
GO:0009880	33587	519	3372	34	2745	76	2	FALSE	1.50648e-07	7.21374e-06	0	embryonic pattern specification
GO:0035317	33587	121	3372	16	533	21	2	FALSE	1.55669e-07	7.38313e-06	2.47723e-123	imaginal disc-derived wing hair organization
GO:0048800	33587	31	3372	9	1011	33	4	FALSE	1.63492e-07	7.68102e-06	9.32235e-60	antennal morphogenesis
GO:0004667	33587	10	3372	7	84	8	1	FALSE	2.04725e-07	9.52831e-06	3.62184e-13	prostaglandin-D synthase activity
GO:0070868	33587	77	3372	16	322	21	3	FALSE	2.24039e-07	1.03307e-05	2.28761e-76	heterochromatin organization involved in chromatin silencing
GO:0006346	33587	65	3372	15	757	41	3	FALSE	2.30906e-07	1.05497e-05	1.00883e-95	DNA methylation-dependent heterochromatin assembly
GO:0005700	33587	417	3372	36	2013	78	1	FALSE	2.35005e-07	1.05859e-05	0	polytene chromosome
GO:0007059	33587	652	3372	40	13476	344	1	FALSE	2.3595e-07	1.05859e-05	0	chromosome segregation
GO:0010847	33587	86	3372	15	1694	64	3	FALSE	2.40865e-07	1.07099e-05	4.47676e-147	regulation of chromatin assembly
GO:1903311	33587	530	3372	41	3839	135	2	FALSE	3.08822e-07	1.35683e-05	0	regulation of mRNA metabolic process
GO:0031507	33587	123	3372	19	1651	71	5	FALSE	3.106e-07	1.35683e-05	2.11798e-189	heterochromatin assembly
GO:0090092	33587	373	3372	31	3194	104	2	FALSE	3.25381e-07	1.40904e-05	0	regulation of transmembrane receptor protein serine/threonine kinase signaling pathway
GO:0031497	33587	213	3372	20	4204	109	3	FALSE	3.3493e-07	1.43789e-05	0	chromatin assembly
GO:0032269	33587	1247	3372	66	5829	175	4	FALSE	4.16761e-07	1.7739e-05	0	negative regulation of cellular protein metabolic process
GO:0040020	33587	123	3372	19	1439	64	4	FALSE	4.33085e-07	1.81702e-05	9.43047e-182	regulation of meiotic nuclear division
GO:0000819	33587	458	3372	39	1682	71	2	FALSE	4.35296e-07	1.81702e-05	0	sister chromatid segregation
GO:0098813	33587	578	3372	40	2220	76	2	FALSE	4.41221e-07	1.81702e-05	0	nuclear chromosome segregation
GO:1901989	33587	223	3372	23	968	38	3	FALSE	4.43539e-07	1.81702e-05	4.14589e-226	positive regulation of cell cycle phase transition
GO:0000792	33587	174	3372	21	1452	56	1	FALSE	4.45133e-07	1.81702e-05	2.08128e-230	heterochromatin
GO:0045144	33587	67	3372	16	616	40	4	FALSE	5.48817e-07	2.22204e-05	1.8975e-91	meiotic sister chromatid segregation
GO:0051276	33587	1651	3372	71	5791	150	1	FALSE	5.73149e-07	2.30184e-05	0	chromosome organization
GO:0090527	33587	24	3372	7	508	14	2	FALSE	5.78339e-07	2.3041e-05	1.23497e-41	actin filament reorganization
GO:0007351	33587	332	3372	31	1184	51	2	FALSE	5.88879e-07	2.32748e-05	3.10661e-304	tripartite regional subdivision
GO:0034584	33587	37	3372	15	84	15	1	FALSE	6.32257e-07	2.47924e-05	1.07404e-24	piRNA binding
GO:1905820	33587	78	3372	16	562	33	3	FALSE	7.53989e-07	2.93349e-05	1.02304e-97	positive regulation of chromosome separation
GO:0016441	33587	251	3372	26	1130	48	2	FALSE	7.81905e-07	3.01852e-05	4.46909e-259	posttranscriptional gene silencing
GO:0000287	33587	261	3372	24	1327	47	1	FALSE	8.9158e-07	3.41544e-05	6.96044e-285	magnesium ion binding
GO:0016344	33587	57	3372	16	688	53	3	FALSE	9.0863e-07	3.45418e-05	7.96956e-85	meiotic chromosome movement towards spindle pole
GO:0030718	33587	183	3372	17	403	17	1	FALSE	9.70888e-07	3.64612e-05	6.64894e-120	germ-line stem cell population maintenance
GO:0009889	33587	3924	3372	147	7872	224	2	FALSE	9.73762e-07	3.64612e-05	0	regulation of biosynthetic process
GO:0016333	33587	158	3372	16	1598	43	1	FALSE	9.95355e-07	3.69915e-05	3.89193e-223	morphogenesis of follicular epithelium
GO:0090287	33587	446	3372	32	8711	248	3	FALSE	1.12511e-06	4.15042e-05	0	regulation of cellular response to growth factor stimulus
GO:0051785	33587	153	3372	19	2323	85	3	FALSE	1.16496e-06	4.26582e-05	3.31112e-244	positive regulation of nuclear division
GO:0030717	33587	84	3372	15	1329	59	2	FALSE	1.24265e-06	4.51707e-05	2.03277e-135	oocyte karyosome formation
GO:1901995	33587	53	3372	16	260	26	4	FALSE	1.26747e-06	4.54471e-05	1.29377e-56	positive regulation of meiotic cell cycle phase transition
GO:0007294	33587	91	3372	15	2609	102	4	FALSE	1.27393e-06	4.54471e-05	8.34664e-171	germarium-derived oocyte fate determination
GO:1905132	33587	58	3372	16	728	56	3	FALSE	1.27763e-06	4.54471e-05	2.40271e-87	regulation of meiotic chromosome separation
GO:0031323	33587	5526	3372	184	11819	306	3	FALSE	1.34074e-06	4.71568e-05	0	regulation of cellular metabolic process
GO:0030510	33587	242	3372	31	545	38	3	FALSE	1.34463e-06	4.71568e-05	7.72795e-162	regulation of BMP signaling pathway
GO:0006397	33587	804	3372	49	1609	62	2	FALSE	1.55455e-06	5.41375e-05	0	mRNA processing
GO:0000578	33587	374	3372	33	672	36	2	FALSE	1.65574e-06	5.72609e-05	1.22289e-199	embryonic axis specification
GO:0051124	33587	401	3372	21	2085	40	3	FALSE	2.00104e-06	6.87253e-05	0	synaptic assembly at neuromuscular junction
GO:0007283	33587	905	3372	54	2479	89	2	FALSE	2.06387e-06	7.03977e-05	0	spermatogenesis
GO:0017022	33587	181	3372	16	1115	30	1	FALSE	2.24781e-06	7.61502e-05	5.27228e-214	myosin binding
GO:0061988	33587	84	3372	15	2308	104	4	FALSE	2.61059e-06	8.78428e-05	4.70534e-156	karyosome formation
GO:0031331	33587	644	3372	42	4932	158	4	FALSE	2.78172e-06	9.2973e-05	0	positive regulation of cellular catabolic process
GO:0071819	33587	37	3372	8	1680	45	1	FALSE	3.01535e-06	9.92011e-05	9.45629e-77	DUBm complex
GO:0071456	33587	242	3372	20	2530	69	3	FALSE	3.021e-06	9.92011e-05	0	cellular response to hypoxia
GO:0031935	33587	132	3372	17	3132	113	4	FALSE	3.02783e-06	9.92011e-05	6.54776e-237	regulation of chromatin silencing
GO:0033043	33587	1829	3372	74	6361	163	2	FALSE	3.56485e-06	0.000116032	0	regulation of organelle organization
GO:0032504	33587	2776	3372	109	8421	231	2	FALSE	3.78011e-06	0.00012224	0	multicellular organism reproduction
GO:0016458	33587	525	3372	32	13484	344	2	FALSE	4.64328e-06	0.000149184	0	gene silencing
GO:0040029	33587	551	3372	37	4360	139	1	FALSE	4.68867e-06	0.000149677	0	regulation of gene expression, epigenetic
GO:0030716	33587	120	3372	15	382	18	1	FALSE	4.84952e-06	0.000153826	1.27535e-102	oocyte fate determination
GO:0006325	33587	1018	3372	46	7647	179	2	FALSE	5.20411e-06	0.000163256	0	chromatin organization
GO:0007444	33587	1103	3372	55	5030	144	3	FALSE	5.21237e-06	0.000163256	0	imaginal disc development
GO:0051704	33587	3523	3372	134	14218	385	1	FALSE	5.28159e-06	0.000163629	0	multi-organism process
GO:0006401	33587	523	3372	35	5148	158	3	FALSE	5.29003e-06	0.000163629	0	RNA catabolic process
GO:0043186	33587	142	3372	20	339	23	2	FALSE	5.46041e-06	0.000167857	1.79801e-99	P granule
GO:1901361	33587	832	3372	48	7319	221	2	FALSE	5.53837e-06	0.000167913	0	organic cyclic compound catabolic process
GO:0046700	33587	788	3372	46	7229	217	2	FALSE	5.54796e-06	0.000167913	0	heterocycle catabolic process
GO:0009896	33587	712	3372	44	5230	166	3	FALSE	5.56338e-06	0.000167913	0	positive regulation of catabolic process
GO:0006011	33587	39	3372	8	3174	85	2	FALSE	5.93862e-06	0.000178158	7.05859e-91	UDP-glucose metabolic process
GO:0045799	33587	71	3372	15	445	30	3	FALSE	6.14108e-06	0.000183129	2.88813e-84	positive regulation of chromatin assembly or disassembly
GO:0006959	33587	244	3372	20	1684	50	1	FALSE	6.35523e-06	0.000188387	9.20404e-302	humoral immune response
GO:0019439	33587	813	3372	47	7297	220	2	FALSE	6.4172e-06	0.000189098	0	aromatic compound catabolic process
GO:0019953	33587	2563	3372	105	3457	116	2	FALSE	6.51118e-06	0.000190739	0	sexual reproduction
GO:0044270	33587	789	3372	46	7740	233	2	FALSE	6.89326e-06	0.000200052	0	cellular nitrogen compound catabolic process
GO:0051304	33587	239	3372	22	2220	76	2	FALSE	6.90944e-06	0.000200052	0	chromosome separation
GO:0006518	33587	1250	3372	63	6721	201	2	FALSE	7.05135e-06	0.000202064	0	peptide metabolic process
GO:0048203	33587	4	3372	3	575	8	2	FALSE	7.06006e-06	0.000202064	2.21861e-10	vesicle targeting, trans-Golgi to endosome
GO:0005669	33587	84	3372	8	357	8	2	FALSE	7.20969e-06	0.000205167	5.16117e-84	transcription factor TFIID complex
GO:0007469	33587	53	3372	9	683	21	2	FALSE	7.42986e-06	0.000210231	2.02396e-80	antennal development
GO:0098687	33587	537	3372	32	13783	352	2	FALSE	7.65854e-06	0.000215478	0	chromosomal region
GO:0044248	33587	2786	3372	109	9900	270	2	FALSE	7.78312e-06	0.000216693	0	cellular catabolic process
GO:0007316	33587	124	3372	15	3571	116	3	FALSE	7.78876e-06	0.000216693	3.71755e-233	pole plasm RNA localization
GO:0007281	33587	1624	3372	68	4592	125	4	FALSE	8.02537e-06	0.000221104	0	germ cell development
GO:0030703	33587	183	3372	17	3286	92	3	FALSE	8.03609e-06	0.000221104	5.96858e-306	eggshell formation
GO:0005694	33587	2013	3372	78	5118	135	1	FALSE	8.6629e-06	0.00023704	0	chromosome
GO:1905936	33587	28	3372	7	4018	114	4	FALSE	8.89815e-06	0.000242146	4.10028e-72	regulation of germ cell proliferation
GO:0019730	33587	205	3372	20	1345	49	2	FALSE	8.95818e-06	0.000242455	1.47516e-248	antimicrobial humoral response
GO:0031326	33587	3859	3372	144	7460	218	3	FALSE	9.90174e-06	0.000266544	0	regulation of cellular biosynthetic process
GO:0061157	33587	184	3372	28	410	35	4	FALSE	1.04727e-05	0.000279364	8.24205e-122	mRNA destabilization
GO:0010927	33587	439	3372	26	5436	130	3	FALSE	1.04902e-05	0.000279364	0	cellular component assembly involved in morphogenesis
GO:0007306	33587	141	3372	17	2941	109	5	FALSE	1.05546e-05	0.000279585	5.03273e-245	eggshell chorion assembly
GO:0036464	33587	337	3372	23	9969	248	2	FALSE	1.08327e-05	0.000284486	0	cytoplasmic ribonucleoprotein granule
GO:0007276	33587	2208	3372	101	2822	108	2	FALSE	1.08539e-05	0.000284486	0	gamete generation
GO:0016569	33587	672	3372	38	4192	120	2	FALSE	1.1847e-05	0.000308891	0	covalent chromatin modification
GO:0048523	33587	4856	3372	162	13492	344	3	FALSE	1.2166e-05	0.000315555	0	negative regulation of cellular process
GO:0030706	33587	102	3372	17	540	33	2	FALSE	1.23262e-05	0.000318053	5.1115e-113	germarium-derived oocyte differentiation
GO:0009798	33587	561	3372	36	1366	51	1	FALSE	1.35361e-05	0.000347473	0	axis specification
GO:0010556	33587	3706	3372	135	6469	187	3	FALSE	1.37104e-05	0.000349376	0	regulation of macromolecule biosynthetic process
GO:0008381	33587	29	3372	5	651	9	2	FALSE	1.37505e-05	0.000349376	4.24211e-51	mechanosensitive ion channel activity
GO:0051252	33587	3418	3372	129	6302	186	3	FALSE	1.39858e-05	0.00035355	0	regulation of RNA metabolic process
GO:0044389	33587	392	3372	26	2847	81	1	FALSE	1.41236e-05	0.000355231	0	ubiquitin-like protein ligase binding
GO:0034248	33587	767	3372	46	6203	200	3	FALSE	1.5489e-05	0.000387614	0	regulation of cellular amide metabolic process
GO:0003674	33587	12780	3372	366	14785	393	1	FALSE	1.56516e-05	0.000389724	0	molecular_function
GO:0006633	33587	177	3372	15	1075	30	3	FALSE	1.61492e-05	0.000400115	4.50341e-208	fatty acid biosynthetic process
GO:0006342	33587	290	3372	21	1525	45	4	FALSE	1.66616e-05	0.000410767	2.525E-321	chromatin silencing
GO:0051054	33587	311	3372	23	3976	115	4	FALSE	1.85207e-05	0.000454351	0	positive regulation of DNA metabolic process
GO:0070593	33587	45	3372	7	324	9	1	FALSE	1.87856e-05	0.000457872	3.13041e-56	dendrite self-avoidance
GO:0097549	33587	319	3372	21	1354	38	2	FALSE	1.89209e-05	0.000457872	3.5775E-320	chromatin organization involved in negative regulation of transcription
GO:0097193	33587	371	3372	23	2809	71	2	FALSE	1.89401e-05	0.000457872	0	intrinsic apoptotic signaling pathway
GO:0009948	33587	398	3372	31	752	36	2	FALSE	1.92604e-05	0.000463365	5.25255e-225	anterior/posterior axis specification
GO:0070887	33587	2946	3372	116	7049	207	2	FALSE	1.95434e-05	0.000467914	0	cellular response to chemical stimulus
GO:0001882	33587	214	3372	19	4834	147	4	FALSE	2.03312e-05	0.000484446	0	nucleoside binding
GO:0043687	33587	314	3372	22	3656	99	1	FALSE	2.10019e-05	0.000498046	0	post-translational protein modification
GO:0000212	33587	147	3372	22	869	55	2	FALSE	2.11347e-05	0.00049882	7.83576e-171	meiotic spindle organization
GO:0051983	33587	269	3372	21	8725	246	2	FALSE	2.2118e-05	0.000519564	0	regulation of chromosome segregation
GO:0060211	33587	58	3372	15	296	28	2	FALSE	2.29779e-05	0.000537231	4.32408e-63	regulation of nuclear-transcribed mRNA poly(A) tail shortening
GO:0051053	33587	201	3372	18	3527	107	4	FALSE	2.39831e-05	0.000557322	0	negative regulation of DNA metabolic process
GO:0015866	33587	15	3372	5	522	15	3	FALSE	2.4173e-05	0.000557322	2.75182e-29	ADP transport
GO:0015867	33587	15	3372	5	522	15	3	FALSE	2.4173e-05	0.000557322	2.75182e-29	ATP transport
GO:0060968	33587	274	3372	21	8798	246	3	FALSE	2.58056e-05	0.000590142	0	regulation of gene silencing
GO:1905269	33587	280	3372	25	1108	47	3	FALSE	2.58335e-05	0.000590142	3.49034e-271	positive regulation of chromatin organization
GO:0007293	33587	200	3372	17	3286	92	3	FALSE	2.64464e-05	0.000600598	0	germarium-derived egg chamber formation
GO:0044785	33587	61	3372	16	182	21	2	FALSE	2.65324e-05	0.000600598	6.20815e-50	metaphase/anaphase transition of meiotic cell cycle
GO:0051130	33587	1741	3372	67	8818	213	3	FALSE	2.72348e-05	0.000613708	0	positive regulation of cellular component organization
GO:0007028	33587	187	3372	15	7647	179	1	FALSE	2.95892e-05	0.000663743	0	cytoplasm organization
GO:0031264	33587	5	3372	3	482	8	1	FALSE	2.97218e-05	0.000663743	4.70961e-12	death-inducing signaling complex
GO:0008407	33587	86	3372	10	2175	54	2	FALSE	3.16812e-05	0.00070434	1.26583e-156	chaeta morphogenesis
GO:0051301	33587	1060	3372	49	13476	344	1	FALSE	3.37188e-05	0.00074631	0	cell division
GO:0120263	33587	71	3372	15	373	29	3	FALSE	3.45649e-05	0.000758513	2.71298e-78	positive regulation of heterochromatin organization
GO:0002021	33587	24	3372	6	8424	230	2	FALSE	3.45748e-05	0.000758513	3.93104e-71	response to dietary excess
GO:1990234	33587	1108	3372	50	2108	65	1	FALSE	3.54371e-05	0.000774021	0	transferase complex
GO:0036294	33587	251	3372	20	549	23	2	FALSE	3.66587e-05	0.000794461	1.19064e-163	cellular response to decreased oxygen levels
GO:0048285	33587	1906	3372	73	5791	150	1	FALSE	3.6692e-05	0.000794461	0	organelle fission
GO:0000018	33587	107	3372	15	688	34	2	FALSE	4.22258e-05	0.000910322	1.76594e-128	regulation of DNA recombination
GO:0007166	33587	2688	3372	99	4817	137	1	FALSE	4.27016e-05	0.000916612	0	cell surface receptor signaling pathway
GO:0061418	33587	78	3372	16	293	25	2	FALSE	4.39565e-05	0.0009395	3.49838e-73	regulation of transcription from RNA polymerase II promoter in response to hypoxia
GO:0046456	33587	33	3372	8	486	23	2	FALSE	4.54656e-05	0.000965155	5.78627e-52	icosanoid biosynthetic process
GO:0002805	33587	59	3372	10	3903	144	4	FALSE	4.55444e-05	0.000965155	2.75965e-132	regulation of antimicrobial peptide biosynthetic process
GO:0006446	33587	130	3372	17	728	37	2	FALSE	4.63782e-05	0.000978659	1.15328e-147	regulation of translational initiation
GO:0120261	33587	85	3372	15	497	32	2	FALSE	4.77559e-05	0.00100348	3.73807e-98	regulation of heterochromatin organization
GO:0009719	33587	2027	3372	83	7873	220	1	FALSE	4.84195e-05	0.00101058	0	response to endogenous stimulus
GO:1901575	33587	2488	3372	98	10163	281	2	FALSE	4.84998e-05	0.00101058	0	organic substance catabolic process
GO:0002697	33587	337	3372	21	1658	45	2	FALSE	5.02422e-05	0.00104252	0	regulation of immune effector process
GO:0070828	33587	172	3372	19	1018	46	1	FALSE	5.20245e-05	0.00107503	4.52757e-200	heterochromatin organization
GO:0007315	33587	164	3372	15	4850	138	4	FALSE	5.32974e-05	0.00109678	1.84385164724295E-310	pole plasm assembly
GO:0043517	33587	22	3372	4	239	4	4	FALSE	5.51811e-05	0.00113087	1.44197e-31	positive regulation of DNA damage response, signal transduction by p53 class mediator
GO:0000335	33587	40	3372	15	90	17	4	FALSE	5.61917e-05	0.00114686	1.67026e-26	negative regulation of transposition, DNA-mediated
GO:0006413	33587	251	3372	19	9854	270	2	FALSE	5.88538e-05	0.00119629	0	translational initiation
GO:0016684	33587	53	3372	7	979	21	1	FALSE	5.91898e-05	0.00119823	5.52035e-89	oxidoreductase activity, acting on peroxide as acceptor
GO:0071985	33587	68	3372	7	2378	37	1	FALSE	5.9614e-05	0.00120193	1.70638e-133	multivesicular body sorting pathway
GO:0015772	33587	8	3372	4	142	6	1	FALSE	6.17049e-05	0.00123907	2.98125e-13	oligosaccharide transport
GO:0048609	33587	2719	3372	107	3403	115	2	FALSE	6.58423e-05	0.00131427	0	multicellular organismal reproductive process
GO:0051128	33587	3374	3372	115	10369	262	2	FALSE	6.59776e-05	0.00131427	0	regulation of cellular component organization
GO:0070848	33587	897	3372	50	3173	110	1	FALSE	6.93106e-05	0.0013742	0	response to growth factor
GO:0004519	33587	223	3372	20	354	20	1	FALSE	6.95377e-05	0.0013742	1.10938e-100	endonuclease activity
GO:0045814	33587	305	3372	21	2274	66	2	FALSE	7.10545e-05	0.00139454	0	negative regulation of gene expression, epigenetic
GO:0019222	33587	6018	3372	189	12296	317	2	FALSE	7.11272e-05	0.00139454	0	regulation of metabolic process
GO:1902101	33587	76	3372	16	319	28	3	FALSE	7.15054e-05	0.00139646	1.64379e-75	positive regulation of metaphase/anaphase transition of cell cycle
GO:1902099	33587	154	3372	16	757	31	3	FALSE	7.44816e-05	0.0014489	2.38593e-165	regulation of metaphase/anaphase transition of cell cycle
GO:0090042	33587	22	3372	7	121	9	1	FALSE	7.60799e-05	0.00147423	1.29596e-24	tubulin deacetylation
GO:0019102	33587	50	3372	16	84	16	2	FALSE	7.70875e-05	0.00148797	2.70929e-24	male somatic sex determination
GO:0090068	33587	430	3372	29	2222	76	3	FALSE	8.08745e-05	0.00155504	0	positive regulation of cell cycle process
GO:0005347	33587	15	3372	5	278	11	4	FALSE	8.62231e-05	0.00164518	4.19554e-25	ATP transmembrane transporter activity
GO:0015217	33587	15	3372	5	278	11	4	FALSE	8.62231e-05	0.00164518	4.19554e-25	ADP transmembrane transporter activity
GO:0007600	33587	917	3372	33	1661	39	1	FALSE	8.66777e-05	0.00164754	0	sensory perception
GO:0006351	33587	3256	3372	117	6003	171	3	FALSE	8.87866e-05	0.00168121	0	transcription, DNA-templated
GO:0006304	33587	168	3372	15	4568	133	2	FALSE	8.9842e-05	0.00169475	8.293854547673E-312	DNA modification
GO:0061343	33587	34	3372	5	1188	18	2	FALSE	9.32127e-05	0.00175169	1.3597e-66	cell adhesion involved in heart morphogenesis
GO:0031329	33587	1137	3372	57	6598	206	3	FALSE	0.000100421	0.00188006	0	regulation of cellular catabolic process
GO:0009056	33587	2983	3372	111	10421	286	1	FALSE	0.000107915	0.0020128	0	catabolic process
GO:2000243	33587	260	3372	19	6816	191	3	FALSE	0.000112641	0.0020931	0	positive regulation of reproductive process
GO:0001672	33587	97	3372	15	550	33	2	FALSE	0.000119203	0.0022068	1.20391e-110	regulation of chromatin assembly or disassembly
GO:0016765	33587	83	3372	10	3047	90	1	FALSE	0.000126011	0.00232421	8.39778e-165	transferase activity, transferring alkyl or aryl (other than methyl) groups
GO:0035500	33587	11	3372	4	948	26	1	FALSE	0.000129317	0.00237639	7.61297e-26	MH2 domain binding
GO:0042994	33587	22	3372	5	168	6	2	FALSE	0.000137373	0.00251513	5.22826e-28	cytoplasmic sequestering of transcription factor
GO:0034655	33587	720	3372	41	5813	187	5	FALSE	0.000143711	0.00262155	0	nucleobase-containing compound catabolic process
GO:0015144	33587	36	3372	6	1443	35	2	FALSE	0.000150684	0.00273871	1.06692e-72	carbohydrate transmembrane transporter activity
GO:0048563	33587	758	3372	27	2363	46	3	FALSE	0.000155478	0.00281557	0	post-embryonic animal organ morphogenesis
GO:0000813	33587	15	3372	4	1170	24	3	FALSE	0.00016038	0.00289381	1.35784e-34	ESCRT I complex
GO:0015149	33587	31	3372	6	124	6	2	FALSE	0.000164883	0.00296432	6.31544e-30	hexose transmembrane transporter activity
GO:0006403	33587	511	3372	25	3670	86	1	FALSE	0.000168111	0.00301149	0	RNA localization
GO:0031380	33587	5	3372	3	1680	45	2	FALSE	0.000173188	0.00309131	9.02033e-15	nuclear RNA-directed RNA polymerase complex
GO:0009894	33587	1247	3372	59	7024	213	2	FALSE	0.000175985	0.00313001	0	regulation of catabolic process
GO:0031324	33587	2749	3372	100	10486	278	4	FALSE	0.00017743	0.0031445	0	negative regulation of cellular metabolic process
GO:0005021	33587	7	3372	3	106	3	3	FALSE	0.000181422	0.00320355	4.10339e-11	vascular endothelial growth factor-activated receptor activity
GO:0009225	33587	76	3372	9	1546	44	2	FALSE	0.000182603	0.00320355	5.12239e-131	nucleotide-sugar metabolic process
GO:0007317	33587	72	3372	15	623	50	3	FALSE	0.000182692	0.00320355	2.74167e-96	regulation of pole plasm oskar mRNA localization
GO:0015145	33587	32	3372	6	126	6	2	FALSE	0.000183993	0.00321503	1.20615e-30	monosaccharide transmembrane transporter activity
GO:0043414	33587	447	3372	26	7371	201	3	FALSE	0.000185617	0.00323208	0	macromolecule methylation
GO:0051171	33587	5141	3372	170	9518	262	2	FALSE	0.000193475	0.00334217	0	regulation of nitrogen compound metabolic process
GO:1900119	33587	22	3372	4	790	12	3	FALSE	0.000193875	0.00334217	2.69854e-43	positive regulation of execution phase of apoptosis
GO:0006725	33587	6060	3372	194	9854	270	1	FALSE	0.000193953	0.00334217	0	cellular aromatic compound metabolic process
GO:0002777	33587	59	3372	10	1127	52	2	FALSE	0.000202381	0.00347538	5.61782e-100	antimicrobial peptide biosynthetic process
GO:0004857	33587	279	3372	20	7590	224	3	FALSE	0.00020459	0.00350124	0	enzyme inhibitor activity
GO:0060810	33587	143	3372	15	1378	54	2	FALSE	0.000205575	0.00350605	9.76219e-199	intracellular mRNA localization involved in pattern specification process
GO:0000288	33587	151	3372	25	360	35	2	FALSE	0.000207602	0.00352853	1.09145e-105	nuclear-transcribed mRNA catabolic process, deadenylation-dependent decay
GO:0007051	33587	417	3372	25	2720	80	2	FALSE	0.000211494	0.00358185	0	spindle organization
GO:0005355	33587	31	3372	6	119	6	2	FALSE	0.000212178	0.00358185	2.73598e-29	glucose transmembrane transporter activity
GO:0000296	33587	6	3372	3	1280	30	2	FALSE	0.000221962	0.00373437	1.65642e-16	spermine transport
GO:0019219	33587	3665	3372	137	7376	223	4	FALSE	0.000226435	0.00379679	0	regulation of nucleobase-containing compound metabolic process
GO:1902104	33587	53	3372	16	84	16	5	FALSE	0.000232413	0.0038821	1.06063e-23	positive regulation of metaphase/anaphase transition of meiotic cell cycle
GO:0007135	33587	83	3372	16	675	53	2	FALSE	0.000233082	0.0038821	1.11806e-108	meiosis II
GO:0004930	33587	200	3372	11	871	17	2	FALSE	0.000242545	0.00402625	4.72224e-203	G protein-coupled receptor activity
GO:0050688	33587	117	3372	11	1162	34	5	FALSE	0.000261571	0.00432765	3.93731e-164	regulation of defense response to virus
GO:0034497	33587	22	3372	4	2509	38	2	FALSE	0.000269375	0.00443319	2.00379e-54	protein localization to phagophore assembly site
GO:0019100	33587	57	3372	16	90	16	3	FALSE	0.00026973	0.00443319	2.36861e-25	male germ-line sex determination
GO:0004602	33587	18	3372	7	51	7	1	FALSE	0.000274878	0.00450293	3.58411e-14	glutathione peroxidase activity
GO:0014067	33587	30	3372	4	800	10	3	FALSE	0.000289856	0.00473273	3.71591e-55	negative regulation of phosphatidylinositol 3-kinase signaling
GO:0001754	33587	393	3372	15	773	16	2	FALSE	0.00029208	0.00475346	7.82562e-232	eye photoreceptor cell differentiation
GO:0006575	33587	175	3372	14	10075	274	2	FALSE	0.000294286	0.00477377	0	cellular modified amino acid metabolic process
GO:0007350	33587	445	3372	32	647	34	2	FALSE	0.000298855	0.00483213	1.03947e-173	blastoderm segmentation
GO:0070461	33587	54	3372	11	166	14	1	FALSE	0.000305702	0.00492684	5.0624e-45	SAGA-type complex
GO:0031445	33587	85	3372	15	771	54	4	FALSE	0.00031586	0.00507414	1.37687e-115	regulation of heterochromatin assembly
GO:0008582	33587	325	3372	18	1120	30	4	FALSE	0.000332949	0.00533146	4.07854e-292	regulation of synaptic assembly at neuromuscular junction
GO:0060857	33587	38	3372	5	180	5	2	FALSE	0.000337135	0.00538119	7.01724e-40	establishment of glial blood-brain barrier
GO:0032774	33587	3292	3372	117	6043	174	3	FALSE	0.000345414	0.00549573	0	RNA biosynthetic process
GO:0048599	33587	427	3372	31	1624	68	2	FALSE	0.00035561	0.00563993	0	oocyte development
GO:0036093	33587	42	3372	7	3531	116	3	FALSE	0.000358025	0.0056602	1.74699e-98	germ cell proliferation
GO:0016246	33587	122	3372	17	237	19	1	FALSE	0.000360581	0.00568258	9.69385e-71	RNA interference
GO:0007455	33587	71	3372	9	765	27	2	FALSE	0.00037079	0.00582503	4.42487e-102	eye-antennal disc morphogenesis
GO:1901679	33587	28	3372	5	1730	41	2	FALSE	0.000383223	0.00600142	8.20822e-62	nucleotide transmembrane transport
GO:0007178	33587	497	3372	38	1296	64	1	FALSE	0.000385759	0.0060222	0	transmembrane receptor protein serine/threonine kinase signaling pathway
GO:0034250	33587	280	3372	19	4261	124	4	FALSE	0.000388816	0.0060484	0	positive regulation of cellular amide metabolic process
GO:0043207	33587	1331	3372	49	3250	82	2	FALSE	0.000389867	0.0060484	0	response to external biotic stimulus
GO:0035034	33587	6	3372	3	1264	36	4	FALSE	0.000400739	0.00618551	1.78653e-16	histone acetyltransferase regulator activity
GO:0000741	33587	14	3372	3	1132	13	2	FALSE	0.000401189	0.00618551	1.66575e-32	karyogamy
GO:0140535	33587	1141	3372	48	6151	163	1	FALSE	0.000413429	0.00635455	0	intracellular protein-containing complex
GO:0045337	33587	10	3372	3	385	7	3	FALSE	0.000421044	0.00642786	5.70611e-20	farnesyl diphosphate biosynthetic process
GO:0016071	33587	1137	3372	56	4458	147	1	FALSE	0.000421809	0.00642786	0	mRNA metabolic process
GO:0030507	33587	60	3372	8	2141	67	2	FALSE	0.00042207	0.00642786	2.78988e-118	spectrin binding
GO:0022604	33587	784	3372	22	2293	35	2	FALSE	0.000451562	0.00685604	0	regulation of cell morphogenesis
GO:0071363	33587	874	3372	50	2500	97	2	FALSE	0.000461472	0.0069852	0	cellular response to growth factor stimulus
GO:0051783	33587	403	3372	26	2867	96	2	FALSE	0.000480258	0.00724753	0	regulation of nuclear division
GO:1902275	33587	436	3372	28	3784	128	2	FALSE	0.000484403	0.00728799	0	regulation of chromatin organization
GO:2000626	33587	5	3372	3	107	5	4	FALSE	0.00048934	0.0073401	9.40658e-09	negative regulation of miRNA catabolic process
GO:0035220	33587	769	3372	49	1103	55	1	FALSE	0.000493723	0.0073836	6.7709e-293	wing disc development
GO:0000123	33587	166	3372	14	4050	125	3	FALSE	0.00050327	0.00748319	4.03523e-300	histone acetyltransferase complex
GO:0000289	33587	93	3372	18	338	33	2	FALSE	0.000503387	0.00748319	9.00837e-86	nuclear-transcribed mRNA poly(A) tail shortening
GO:0061726	33587	114	3372	8	634	13	2	FALSE	0.000506677	0.00750968	4.66801e-129	mitochondrion disassembly
GO:0039690	33587	4	3372	3	37	3	1	FALSE	0.000514801	0.00760744	1.51412e-05	positive stranded viral RNA replication
GO:0060281	33587	138	3372	19	446	32	2	FALSE	0.000519527	0.00765457	3.65194e-119	regulation of oocyte development
GO:0006355	33587	3028	3372	113	4640	145	4	FALSE	0.000539065	0.00791901	0	regulation of transcription, DNA-templated
GO:0005634	33587	6270	3372	174	9416	227	1	FALSE	0.000541121	0.00792584	0	nucleus
GO:0090043	33587	22	3372	7	58	7	2	FALSE	0.000567206	0.00828353	1.77881e-16	regulation of tubulin deacetylation
GO:0007167	33587	1296	3372	64	2688	99	1	FALSE	0.000587027	0.00852846	0	enzyme linked receptor protein signaling pathway
GO:0003002	33587	1184	3372	51	1366	51	1	FALSE	0.000587402	0.00852846	4.5085e-232	regionalization
GO:0071826	33587	449	3372	17	2723	46	1	FALSE	0.000595958	0.00862753	0	ribonucleoprotein complex subunit organization
GO:0046483	33587	5958	3372	189	9854	270	1	FALSE	0.000606147	0.00874959	0	heterocycle metabolic process
GO:0051307	33587	111	3372	17	762	53	3	FALSE	0.000619401	0.00891508	1.02396e-136	meiotic chromosome separation
GO:2001014	33587	38	3372	6	2166	63	2	FALSE	0.000634088	0.00910016	1.27431e-82	regulation of skeletal muscle cell differentiation
GO:0019233	33587	183	3372	15	917	33	1	FALSE	0.000645495	0.00923725	2.74766e-198	sensory perception of pain
GO:0070566	33587	51	3372	6	275	8	1	FALSE	0.00065078	0.00926909	8.59442e-57	adenylyltransferase activity
GO:0032259	33587	477	3372	26	10421	286	1	FALSE	0.000651442	0.00926909	0	methylation
GO:1901360	33587	6280	3372	199	10029	277	1	FALSE	0.000662861	0.00940469	0	organic cyclic compound metabolic process
GO:0015292	33587	6	3372	3	182	7	1	FALSE	0.000673181	0.00952398	2.1531e-11	uniporter activity
GO:0043603	33587	1576	3372	69	6605	204	1	FALSE	0.000695286	0.00980723	0	cellular amide metabolic process
GO:0051716	33587	6186	3372	188	13614	348	2	FALSE	0.00069714	0.00980723	0	cellular response to stimulus
GO:0097274	33587	11	3372	3	1138	20	1	FALSE	0.000701484	0.00984053	1.01075e-26	urea homeostasis
GO:0015928	33587	5	3372	2	168	2	1	FALSE	0.00071286	0.00997203	9.52181e-10	fucosidase activity
